# Supplementary material for: Sultr4;1 mutant seeds of Arabidopsis have an enhanced sulphate content and modified proteome suggesting metabolic adaptations to altered sulphate compartmentalization
Source: BMC Plant Biol. 2010 Apr 28;10:78. doi: 10.1186/1471-2229-10-78 (PMC3095352; doi:10.1186/1471-2229-10-78)
Supplement: Additional file 5 — Proteomics datasets from mature seeds in wild-type and mutant lines. This table includes: MW and pI of the 273 detected proteins, their accumulation ratios (mutants versus wild-type), the ANOVA and Levene P values, their annotation and ontological classification [29]. [file 1471-2229-10-78-S5.XLS]

## Sheet: Additionnal file 5
Additional file 5. Proteomic datasets from mature Arabidopsis seeds of wild-type and mutant lines.
Spot n°	Protein annotations according to LC–MS/MS 1 ; Higashi et al., 2006 2 ; Gallardo et al., 2001, 2002; Rajjou et al., 2004 3		pI		MW (kD)		Functional categories defined according to the ontological classification of Bevan et al. [Bevan et al. (1998) Nature 391:485-488]		Spot abundance (normalized volume)							Statistical analyses (P value)
	AGi number	Protein name	Exp	Theo	Exp	Theo	Function category	Function description	Mean		SD		SE		Ratio	ANOVA	Levene
									Wt	4;1	Wt	4;1	Wt	4;1	4;1/Wt
1			6.48873		55.378				0.0103799	0.0982853	0.00470256	0.212543	0.00141787	0.0867703	9.4688	0.178707	0.00411039
2	At3g56350	Superoxide dismutase (Mn) 3	6.26936	6.76	24.2643	26.87	Disease/defence	Detoxification	0.0920144	0.140621	0.0203067	0.06362	0.00612271	0.0259728	1.52825	0.0312232	0.0955165
3	At1g57720	Elongation factor 1-gamma 2	5.40408	5.55	51.1682	46.4	Protein synthesis	Translation factors	0.037621	0.0379526	0.00894545	0.00882373	0.00269716	0.00360227	1.00881	0.942492	0.74992
4			5.67325		31.595				0.0519109	0.057943	0.0224232	0.00967322	0.00676085	0.00394907	1.1162	0.543966	0.243405
5			6.38512		48.2727				0.0218838	0.0258028	0.00610582	0.00558719	0.00184098	0.00228096	1.17908	0.213087	0.829822
6			7.18		93.7				0.0397616	0.0634989	0.0200122	0.0205312	0.00603391	0.00838184	1.59699	0.0350564	0.908816
7			5.7704		24.2043				0.0176884	0.0177549	0.00685983	0.00414225	0.00206832	0.00169107	1.00376	0.983115	0.187301
8			6.36232		60.9884				0.0152475	0.0145474	0.00443052	0.00575414	0.00133585	0.00234912	0.95409	0.78268	0.344513
9			4.5		89				0.01492	0.0189219	0.00463023	0.00790188	0.00139607	0.00322593	1.26822	0.20312	0.280727
10	At4g28520	At12S1 (precursor form) 3	7.19	6.36	60.4	55.9	Storage protein	Protein destination and storage	0.0543472	0.0710273	0.0158472	0.0330052	0.00477812	0.0134743	1.30692	0.174098	0.00738944
11	At3g56350	Superoxide dismutase (Mn) 3	6.18981	6.76	24.8645	26.87	Disease/defence	Detoxification	0.118888	0.14255	0.0266405	0.0248544	0.00803241	0.0101468	1.19903	0.0937918	0.764573
12	At5g44120	At12S4 (precursor form) 2, 3	7.19	7.3	49.43	50.1	Storage protein	Protein destination and storage	0.10642	0.109268	0.0385062	0.0508245	0.0116101	0.020749	1.02676	0.897916	0.34975
13	At3g22640	Cupin family protein 1, 3	6.52257	6.6	61.7447	55.06	Storage protein	Protein destination and storage	0.0261581	0.0267474	0.00612662	0.00821447	0.00184724	0.00335355	1.02253	0.86848	0.807918
14	At4g28520	At12S1 (α subunit fragment) 3	5.52148	6.42	26.961	34.7	Storage protein	Protein destination and storage	0.0882212	0.095527	0.0272675	0.02386	0.00822147	0.00974082	1.08281	0.59053	0.495126
15	At3g21370	Beta-glucosidase 1, 3	6.46054	6.2	71.1461	60.015	Metabolism	Sugars and polysaccharides	0.0583188	0.08912	0.0180044	0.0141627	0.00542852	0.00578189	1.52815	0.00258375	0.705784
16	At4g28520	At12S1 (α subunit fragment) 1,2 ,3	6.50016	6.42	33.7245	34.7	Storage protein	Protein destination and storage	0.989677	1.15115	0.167679	0.232992	0.0505571	0.0951185	1.16316	0.118142	0.186303
17			6.57254		39.6498				0.0116165	0.0138964	0.00429766	0.00303347	0.00129579	0.00123841	1.19627	0.269957	0.191202
18			6.24336		65.8297				0.0077017	0.00980438	0.00258914	0.00305835	0.000780654	0.00124857	1.27301	0.15331	0.70057
19	At3g46230	Heat Shock Protein (HSP) 17,4 3	5.02591	5.2	24.4849	17.4	Protein destination and storage	Folding and stability	0.140618	0.124874	0.0274256	0.0348907	0.00826913	0.0142441	0.888035	0.319363	0.468642
20	At5g44120	At12S4 (α subunit fragment) 1, 2, 3	6.32818	6.49	27.7548	31.75	Storage protein	Protein destination and storage	1.78275	1.7866	0.284857	0.325938	0.0858876	0.133063	1.00216	0.980092	0.357839
21	At5g44120	At12S4 (α subunit fragment) 1, 2,	6.99981	6.49	26.4727	31.75	Storage protein	Protein destination and storage	1.04824	0.983815	0.15687	0.301272	0.0472981	0.122994	0.938536	0.565475	0.0256938
22			5.33701		20.8249				0.0462903	0.0513594	0.0221952	0.0192404	0.0066921	0.00785487	1.10951	0.645192	0.646286
23	At5g44120	At12S4 (precursor form) 3	7.43092	7.3	55.1396	50.1	Storage protein	Protein destination and storage	0.0327316	0.0287687	0.0119743	0.0114817	0.00361038	0.00468738	0.878928	0.518619	0.865837
24	At4g28520	At12S1 (precursor form) 3	6.3888	6.36	57.5148	55.9	Storage protein	Protein destination and storage	0.0351549	0.0366688	0.0133108	0.0108321	0.00401336	0.00442217	1.04307	0.815178	0.901129
25	A5g44120	At12S4 (precursor form) 2	6.84627	7.3	54.0945	50.1	Storage protein	Protein destination and storage	0.0423884	0.0515312	0.0130248	0.0111365	0.00392714	0.00454648	1.21569	0.167753	0.884206
26			5.44389		86.9134				0.0307009	0.0455364	0.00958351	0.0123577	0.00288954	0.005045	1.48323	0.0145759	0.47266
27	At4g36360	BGAL3 (beta-galactosidase 3) 3	6.46995	7.23	67.9281	95.18	Metabolism	Sugars and polysaccharides	0.0171317	0.0244387	0.00481705	0.00461002	0.0014524	0.00188203	1.42652	0.00841191	0.960201
28			6.09511		74.0419				0.0432984	0.0595211	0.0107399	0.0150922	0.00323819	0.00616136	1.37467	0.0206784	0.244714
29			6.23612		74.0419				0.0623936	0.076724	0.013365	0.0211345	0.0040297	0.00862812	1.22968	0.105085	0.31781
30			6.01834		45.9441				0.0414822	0.0496581	0.00904344	0.0102221	0.0027267	0.00417316	1.19709	0.108959	0.735564
31			6.20311		46.2175				0.0191298	0.0219279	0.0051352	0.00537374	0.00154832	0.00219382	1.14627	0.307228	0.911799
32	At2g24200	Aminopeptidase 3	6.00532	6.66	56.3133	54.509	Protein destination and storage	Proteolysis	0.0122738	0.0188893	0.00306862	0.00241604	0.000925223	0.000986345	1.539	0.000386585	0.459786
33	At1g48130	1-Cysteine peroxiredoxin1	6.25972	6.23	26.6051	24.066	Disease/defence	Stress responses	0.279744	0.295204	0.0674492	0.0260497	0.0203367	0.0106347	1.05527	0.601437	0.0122277
34	At5g44120	At12S4 (α subunit fragment) 2, 3	7.72215	6.49	27.8041	31.75	Storage protein	Protein destination and storage	3.21183	2.67836	0.542679	0.739087	0.163624	0.301731	0.833904	0.108103	0.412148
35	At4g28520	At12S1 (α subunit fragment) 1, 3	6.17227	6.42	33.6736	34.7	Storage protein	Protein destination and storage	0.225132	0.282686	0.0340553	0.0363438	0.0102681	0.0148373	1.25565	0.00532362	0.969123
36	At4g28520	At12S1 (precursor form) 3	7	6.36	60.4	55.9	Storage protein	Protein destination and storage	0.0306868	0.0445001	0.00843659	0.019481	0.00254373	0.00795308	1.45014	0.0568031	0.0156087
37	At2g20420	Succinyl-CoA ligase (GDP-forming) beta-chain	6.1034	6.82	45.3062	69.292	Energy	TCA pathway	0.0246987	0.0355893	0.00501426	0.00559243	0.00151186	0.0022831	1.44094	0.000917082	0.416995
38	At3g21370	Beta-glucosidase 1, 3	6.02468	6.2	70.2812	60.015	Metabolism	Sugars and polysaccharides	0.0615615	0.0912574	0.0170717	0.0259716	0.00514733	0.0106029	1.48238	0.0119707	0.100386
39	AtCg00490	Ribulose 1-5 biphosphate carboxylase large chain precursor 1, 3	6.31549	5.9	60.6324	53	Energy	Photosynthesis	0.0323675	0.0436941	0.00789507	0.00768042	0.00238045	0.00313552	1.34994	0.0121078	0.550999
40	At1g77120	Alcohol dehydrogenase 3	6.25297	5.83	45.6707	41.178	Energy	Fermentation	0.0545474	0.0819082	0.00727146	0.0252388	0.00219243	0.0103037	1.5016	0.00375032	0.0178044
41	At1g03880	At12S3 ( β subunit fragment) 1, 3	6.9844	6.36	26.1252	20.719	Storage protein	Protein destination and storage	0.484142	0.428488	0.0961672	0.0787021	0.0289955	0.03213	0.885046	0.245462	0.754821
42	At5g01300	Phosphatidylethanolamine-binding family protein 3	5.15411	5.33	24.6146	17.823	Signal transduction	Mediators	0.102321	0.0910883	0.0268515	0.0372018	0.00809603	0.0151876	0.890217	0.481908	0.353845
43			6.04597		54.2437				0.0582972	0.0728924	0.0161461	0.00874618	0.00486824	0.00357061	1.25036	0.0596894	0.00789148
44	AT1G13440	GAPDH 1, 3	6.32665	6.67	46.5643	34.04	Energy	Glycolysis / Gluconeogenesis	0.0930589	0.111035	0.0121411	0.0241278	0.00366068	0.00985014	1.19316	0.0559623	0.172954
45	At1g14950	Major latex protein 2, 3	6.28	6.4	13.32	17.9	Unclear classification	Unclear classification	0.167309	0.214497	0.0230952	0.0454638	0.00696346	0.0185605	1.28204	0.0115237	0.0349551
46	At5g44120	At12S4 (α subunit ) 1, 2, 3	6.56641	6.49	31.6023	31.75	Storage protein	Protein destination and storage	4.87345	5.74976	0.749178	0.828621	0.225886	0.338283	1.17981	0.0419711	0.971146
47	At1g62290	Aspartyl protease precursor 3	5.71041	5.97	31.115	55.748	Protein destination and storage	Proteolysis	0.268421	0.274687	0.0634384	0.0208765	0.0191274	0.00852278	1.02334	0.819555	0.00603288
48	At1g11840	Lactoylglutathione lyase-like 3	4.99874	5.19	35.2651	31.93	Disease/defence	Detoxification	0.104273	0.0915933	0.019332	0.0170882	0.00582883	0.00697621	0.878402	0.199509	0.573479
49	At2g33070	Jacalin lectin family protein 3	5.45983	5.5	56.9763	51.214	Disease/defence	Stress responses	0.0385013	0.0438923	0.0101072	0.00807249	0.00304745	0.00329558	1.14002	0.280007	0.548862
50			5.46193		66.1012				0.0752449	0.0280447	0.178481	0.00926275	0.0538139	0.0037815	0.372713	0.533248	0.15433
51			7.05916		22.1462				0.111808	0.127117	0.0793587	0.0853073	0.0239275	0.0348266	1.13692	0.71611	0.845173
52			7.39215		30.3898				0.114588	0.0744823	0.139719	0.0521843	0.042127	0.0213042	0.649998	0.513201	0.33064
53			6.3563		64.89				0.00630339	0.00685872	0.00224766	0.0022336	0.000677695	0.000911864	1.0881	0.632717	0.692434
54	At5g44120	At12S4 (α subunit fragment) 2, 3	8.73947	6.49	29.9636	31.75	Storage protein	Protein destination and storage	0.154454	0.103946	0.150425	0.080898	0.0453549	0.0330265	0.672995	0.460573	0.132408
55			7.40023		15.3171				0.0220782	0.0230421	0.0125972	0.0105006	0.00379819	0.00428684	1.04366	0.875731	0.805571
56			6.42637		67.734				0.147893	0.0612551	0.250135	0.0175527	0.0754187	0.00716586	0.414186	0.41692	0.168858
57			5.4		145				0.01476	0.0200158	0.00557296	0.00647752	0.00168031	0.00264444	1.35609	0.0990867	0.580924
58			6.3914		51.6754				0.0237463	0.0256558	0.00588531	0.00518227	0.00177449	0.00211565	1.08041	0.516347	0.699361
59	At2g05990	Enoyl-[acyl-carrier-protein] reductase 1,3	6.32432	9.1	43.6904	41.213	Metabolism	Lipid and sterol	0.0380138	0.050374	0.00894772	0.0073027	0.00269784	0.00298132	1.32515	0.0112826	0.597174
60			6.2		95				0.0212328	0.0257618	0.00574609	0.00472954	0.00173251	0.00193083	1.2133	0.120993	0.655065
61			6.52615		48.5243				0.0383064	0.0315327	0.0451579	0.00651301	0.0136156	0.00265892	0.823169	0.723781	0.220541
62			8		60				0.114118	0.0971672	0.0467877	0.0236659	0.014107	0.00966154	0.851462	0.423282	0.145854
63			8.1		60				0.0580132	0.0867922	0.0273706	0.0563331	0.00825254	0.0229979	1.49608	0.17126	0.164531
64			5.35604		95.5125				0.0103219	0.0151125	0.00351579	0.00600557	0.00106005	0.00245176	1.46412	0.0533612	0.166631
65	At5g44120	At12S4 (α subunit fragment ) 3	5.71041	6.49	29.495	31.75	Storage protein	Protein destination and storage	0.124637	0.0903518	0.0596745	0.0460044	0.0179925	0.0187812	0.724918	0.242273	0.311086
66	At4g24280	Heat shock protein 70 3	4.9	4.82	75	76.49	Protein destination and storage	Folding and stability	0.076635	0.0894888	0.0272679	0.0303351	0.00822157	0.0123843	1.16773	0.385399	0.682348
67	At1g63770	Peptidase M1 family protein 3	5.40896	5.43	93.4413	99.158	Disease/defence	Detoxification	0.0167415	0.0213985	0.00636889	0.00394535	0.00192029	0.00161068	1.27817	0.126866	0.693799
68			6.9		60				0.0815725	0.044544	0.142453	0.0147608	0.0429513	0.00602607	0.546067	0.540982	0.193529
69			5.84753		21.9235				0.0148089	0.0207747	0.00673648	0.0119204	0.00203112	0.00486646	1.40285	0.20203	0.390248
70			8.53877		29.9636				0.507702	0.274647	0.417748	0.153488	0.125956	0.0626611	0.540961	0.212214	0.202552
71	At4g28520	At12S1 (α subunit fragment) 1	5.63078	6.42	27.5149	34.7	Storage protein	Protein destination and storage	0.092753	0.103107	0.0423766	0.0587971	0.012777	0.0240038	1.11163	0.679804	0.176679
72			5.47756		43.7717				0.0231809	0.0341407	0.00841651	0.0184309	0.00253767	0.00752437	1.4728	0.108852	0.0604029
73			7.57634		30.3898				0.404774	0.261235	0.589419	0.10868	0.177716	0.0443685	0.645385	0.568723	0.2327
74			6.4455		60.3064				0.0108777	0.0108041	0.00472613	0.00502648	0.00142498	0.00205205	0.99323	0.976421	0.597495
75	At4g14880	O-acetylserine (thiol) lyase 3	5.71	5.95	37.85	33.79	metabolism	Amino acids metabolism	0.00397129	0.00572506	0.0010944	0.00330386	0.000329976	0.00134879	1.44161	0.121699	0.0205352
76	At5g12030	Heat shock protein 17,6 3	5.35802	5.95	19.9752	17.685	Protein destination and storage	Folding and stability	0.13123	0.122248	0.0367588	0.0367105	0.0110832	0.014987	0.931554	0.636989	0.900855
77			5.12183		78.0626				0.0206512	0.0240514	0.00533604	0.00675944	0.00160888	0.00275953	1.16465	0.269988	0.356323
78			5.9		100				0.0112245	0.0152372	0.00514478	0.00609128	0.00155121	0.00248675	1.3575	0.169521	0.370338
79			6.36682		77.0555				0.0207732	0.0149542	0.0061155	0.00403965	0.00184389	0.00164918	0.71988	0.0550412	0.161821
80			6.3		100				0.0604871	0.0453546	0.0167497	0.00836219	0.00505024	0.00341385	0.749822	0.0576332	0.194939
81			7.14824		22.0399				0.128221	0.156618	0.0528042	0.0519769	0.0159211	0.0212195	1.22147	0.30364	0.974473
82			6.47813		36.3444				0.0207639	0.0200573	0.0101117	0.00341587	0.00304881	0.00139452	0.965972	0.871915	0.0390005
83	At3g21370	Beta-glucosidase 3	6.46054	6.82	69.4524	69.292	Cell structure	Sugars and polysaccharides	0.0122707	0.0176004	0.00346172	0.00265328	0.00104375	0.0010832	1.43435	0.00520421	0.618826
84	At2g05710	Aconitate hydratase, cytoplasmic 3	5.75	6.34	96.38	37.34	Energy	TCA pathway	0.0404398	0.0336015	0.0372876	0.00605563	0.0112426	0.0024722	0.830903	0.666444	0.208022
85	At2g42560	Late embryogenesis abundant (LEA) 1, 3	7.78	5.78	66.68	67.195	Cell growth/division	Seed maturation	0.154463	0.0908136	0.0873541	0.0122369	0.0263382	0.0049957	0.587929	0.100576	0.0951838
86			4.9		100				0.222045	0.156669	0.2419	0.0558723	0.0729356	0.0228098	0.705574	0.529514	0.182984
87	At4g28520	At12S1 (α subunit fragment) 1	5.92467	6.42	25.9449	34.7	Storage protein	Protein destination and storage	0.0606042	0.0732693	0.0197906	0.0274249	0.00596708	0.0111962	1.20898	0.287384	0.294111
88			6.8		100				0.0236366	0.0226767	0.0117254	0.00469486	0.00353534	0.00191667	0.959388	0.851787	0.228291
89	AT3G17520	Late embryogenesis abundant domain-containing protein 1, 3	5.07646	5.17	37.3482	32.559	Cell growth/division	Seed maturation	0.11957	0.121584	0.0707015	0.117854	0.0213173	0.0481137	1.01684	0.965127	0.0569049
90			5.7415		17.3776				0.165427	0.156606	0.0451306	0.0618263	0.0136074	0.0252405	0.946682	0.73949	0.111031
91			4.6		39				0.0228077	0.0269905	0.0107855	0.01425	0.00325194	0.00581756	1.18339	0.504487	0.789037
92			6.43314		64.5633				0.0325442	0.0217871	0.0238604	0.0187772	0.00719419	0.00766574	0.669461	0.356835	0.409588
93			6		10				0.044464	0.0497612	0.0233061	0.0176484	0.00702706	0.00720494	1.11914	0.635696	0.583732
94	At1g18080	Arabidopsis thaliana homolog of the tobacco WD-40 repeat ArcA gene1, 3	7.33843	7.61	39.8199	35.7475	Signal transduction	G proteins	0.0217653	0.0312271	0.00780394	0.016946	0.00235298	0.00691816	1.43472	0.131168	0.0173333
95			5.9692		74.277				0.0282024	0.0334243	0.00862191	0.0108347	0.0025996	0.00442325	1.18516	0.291829	0.801698
96			5.2484		31.7106				0.0288566	0.0197269	0.0192357	0.00330708	0.0057998	0.00135011	0.683619	0.273383	0.197808
97	At5g17920	Cobalamin-independent methionine synthase, cytosolic isoform 1, 3	6.1	6.09	95	84.356	Metabolism	aminoacids	0.0373444	0.0612209	0.012589	0.0201507	0.00379573	0.00822647	1.63936	0.0084333	0.102004
98			6.1		100				0.00991684	0.0102777	0.0031178	0.00315669	0.000940051	0.00128871	1.03638	0.823433	0.834921
99			4.97698		41.5142				0.010112	0.0119522	0.00534915	0.0058931	0.00161283	0.00240585	1.18198	0.522441	0.507061
100			6.1		100				0.0179189	0.0206785	0.00867126	0.0089605	0.00261448	0.00365811	1.15401	0.544495	0.616163
101			5		43				0.138793	0.116696	0.0726058	0.0511343	0.0218915	0.0208755	0.840787	0.520855	0.543242
102			6.11991		27.0253				0.147712	0.174756	0.0376054	0.0291465	0.0113385	0.011899	1.18308	0.148845	0.249489
103			8.19788		41.4275				0.143847	0.160546	0.0408	0.0650805	0.0123017	0.026569	1.11609	0.522236	0.251164
104			7.71522		41.5807				0.108127	0.111185	0.043991	0.040692	0.0132638	0.0166124	1.02828	0.890224	0.641096
105			6.4386		71.1461				0.0208515	0.0242857	0.00596238	0.00273306	0.00179772	0.00111577	1.1647	0.205897	0.0872579
106	At5g44120	At12S4 (α subunit fragment) 2	5.70245	6.49	29.495	31.75	Storage protein	Protein destination and storage	0.106736	0.107413	0.0275791	0.0246761	0.00831541	0.010074	1.00634	0.960749	0.948007
107	At5g44120	At12S4 (α subunit fragment) 1, 2, 3	5.6414	6.49	29.315	31.75	Storage protein	Protein destination and storage	0.0979879	0.114144	0.0235123	0.0318392	0.00708923	0.0129983	1.16487	0.249639	0.378768
108	At4g28520	At12S1 (b subunit fragment) 3	7.102	6.19	24.0358	21.2	Storage protein	Protein destination and storage	0.092586	0.0971175	0.0335382	0.0364854	0.0101122	0.0148951	1.04894	0.799579	0.741649
109	At5g44120	At12S4 (b subunit fragment) 3	9.1	9.06	18.45	20.84	Storage protein	Protein destination and storage	2.76667	1.75389	1.48384	0.594684	0.447394	0.242779	0.633937	0.133888	0.410444
110			6.43046		60.8145				0.0112601	0.0132876	0.00238032	0.00322814	0.000717694	0.00131788	1.18006	0.158633	0.319792
111			6.11031		72.368				0.00458063	0.00572285	0.00191044	0.0019769	0.000576019	0.000807067	1.24936	0.26245	0.957209
112			5.86201		49.2266				0.0264119	0.0271215	0.0224126	0.00678494	0.00675765	0.00276994	1.02687	0.94143	0.178997
113	At4g36700	Cupin family protein 3	4.74693	7.53	31.0991	30.21	Storage protein	Protein destination and storage	0.0787041	0.087316	0.025124	0.0244404	0.00757518	0.00997774	1.10942	0.505931	0.709159
114			5.5191		26.6138				0.0115211	0.0141517	0.00202779	0.00733524	0.000611402	0.0029946	1.22833	0.272208	0.0168375
115	At1g19570	GSH-dependent dehydroascorbate	5.41016	5.79	27.6106	23.62	Disease/defence	Detoxification	0.0625935	0.0811564	0.0161057	0.0259957	0.00485604	0.0106127	1.29656	0.0867321	0.0554675
116	At3g04120	GAPDH 1, 3	6.49	6.62	40.29	36.914	Energy	Glycolysis / Gluconeogenesis	0.126269	0.14409	0.0122735	0.0280205	0.0037006	0.0114393	1.14114	0.0848317	0.0202529
117	At4g14880	O-acetylserine (thiol) lyase 3	6.19472	5.95	44.7848	33.79	metabolism	Amino acids metabolism	0.0107195	0.0139818	0.00225253	0.00608864	0.000679163	0.00248568	1.30434	0.12601	0.0709319
118			5.99942		89.3258				0.00898695	0.0097808	0.0023072	0.00284161	0.000695646	0.00116008	1.08833	0.540624	0.498737
119	At5g62700	Tubulin beta 2 beta 3 chain 3	4.77587	4.7	60.6589	50.73	Cell structure	Cytoskeleton	0.0816323	0.0948702	0.0256038	0.0268726	0.00771985	0.0109707	1.16216	0.332274	0.536804
120	At5g44120	At12S4 (α subunit fragment) 1, 2, 3	5.84048	6.49	28.895	31.75	Storage protein	Protein destination and storage	1.37859	1.38922	0.210062	0.300797	0.0633362	0.1228	1.00771	0.932776	0.638155
121			6.32992		86.3708				0.0171891	0.025199	0.00510705	0.00497514	0.00153983	0.00203109	1.46599	0.00706838	0.548464
122	At2g47730	Glutathione S-transferase 3	6.10304	8.5	26.065	29.231	Disease/defence	Detoxification	0.0455481	0.0590036	0.0126304	0.00995766	0.00380821	0.0040652	1.29541	0.0402352	0.306333
123			6.49876		50.0839				0.0283135	0.0330511	0.0147626	0.0252872	0.00445109	0.0103235	1.16732	0.629115	0.406564
124			6.09328		58.6003				0.00937507	0.00973219	0.00305226	0.00199271	0.000920291	0.000813522	1.03809	0.801162	0.13889
125			7.43052		41.1127				0.0456766	0.0692071	0.0146004	0.0286729	0.00440219	0.0117057	1.51515	0.0381819	0.0407649
126	A5g44120	At12S4 (α subunit fragment) 3	5.16	6.42	9.16	34.7	Storage protein	Protein destination and storage	0.0672989	0.0840189	0.0251388	0.0276685	0.00757963	0.0112956	1.24844	0.224599	0.624825
127			5.77412		29.435				0.0945891	0.0998069	0.0442719	0.0196466	0.0133485	0.00802069	1.05516	0.789808	0.01851
128	AtMg01190	ATP synthase alpha chain 3	6.45114	6.23	64.5406	55.045	Transporters	Transport ATPases	0.0233149	0.0350552	0.00677915	0.0151244	0.00204399	0.00617453	1.50355	0.0408562	0.00240282
129	At1g56070	Elongation factor 1-gamma 2	6.31487	5.89	93.6643	94.25	Protein synthesis	Translation factors	0.0558209	0.0742696	0.0172456	0.0325252	0.00519975	0.0132783	1.3305	0.142284	0.0194886
130	AT5G50700	short-chain dehydrogenase/reductase (SDR) family protein 1	6.73246	5.92	44.8072	39.062	Metabolism	Lipid and sterol	0.335552	0.5023	0.110431	0.212364	0.0332961	0.0866973	1.49694	0.0474753	0.040034
131	At4g28520	At12S1 (α subunit fragment) 3	6.56233	6.42	34.0481	34.7	Storage protein	Protein destination and storage	0.412447	0.539229	0.129137	0.0779226	0.0389362	0.0318118	1.30739	0.0456758	0.0854135
132	At4g28520	At12S1 (α subunit fragment) 1	6.75316	6.42	29.8779	34.7	Storage protein	Protein destination and storage	0.685276	0.737269	0.202756	0.368072	0.0611333	0.150265	1.07587	0.709058	0.223954
133			5.83947		52.4249				0.0192392	0.0176188	0.00404903	0.00367881	0.00122083	0.00150187	0.915778	0.429214	0.967509
134	At3g21370	Beta-glucosidase 3	6.02468	6.82	70.7864	69.292	Metabolism	Sugars and polysaccharides	0.174053	0.238332	0.0461038	0.0580525	0.0139008	0.0236998	1.36931	0.0238924	0.42819
135	At1g61560	MLO-like-protein 3	6.9	10.06	80	67.21	Disease/defence	Other	0.0772142	0.0801952	0.023566	0.0115022	0.0071054	0.00469576	1.03861	0.776872	0.141224
136			5.4144		31.4414				0.110515	0.117194	0.0270009	0.0332058	0.00814108	0.0135562	1.06043	0.658841	0.585975
137	At3g17820	Glutamine synthase 3	6.32922	5.72	45.3973	38.594	Metabolism	aminoacids	0.0983789	0.133236	0.0315117	0.0300881	0.00950112	0.0122834	1.35432	0.0428696	0.822149
138			6.4885		32.4264				0.117547	0.141356	0.0364157	0.0341877	0.0109798	0.0139571	1.20255	0.208421	0.878934
139	At5g44120	At12S4 (α subunit fragment) 1, 2, 3	6.23765	6.49	30.1887	31.75	Storage protein	Protein destination and storage	1.17497	1.22694	0.268266	0.172565	0.0808853	0.0704492	1.04424	0.676442	0.385299
140	At1g63770	Peptidase M1 family protein 3	5.40189	5.43	95.7372	99.158	Disease/defence	Detoxification	0.0204386	0.0247383	0.00662922	0.00689919	0.00199879	0.00281658	1.21037	0.226702	0.813127
141			6.72043		78.8158				0.00577803	0.0069045	0.00316993	0.0030613	0.000955769	0.00124977	1.19496	0.489689	0.507058
142			6.47014		60.3639				0.0302239	0.0359784	0.0110006	0.00694104	0.00331681	0.00283367	1.19039	0.267025	0.321563
143			6.36823		65.3688				0.0218105	0.0171329	0.0230638	0.00176136	0.006954	0.000719071	0.785532	0.63211	0.151334
144			6.37884		54.6023				0.00853853	0.00951799	0.00280326	0.00140893	0.000845216	0.000575195	1.11471	0.439303	0.0902769
145	At3g17520	Late embryogenesis abundant 3	5.10596	5.21	32.1234	29.55	Cell growth/division	Seed maturation	0.085121	0.092071	0.0183442	0.0101644	0.00553098	0.00414958	1.08165	0.408001	0.0251515
146			7.24474		20.2851				0.353497	0.283554	0.119096	0.107346	0.0359087	0.0438238	0.802139	0.250587	0.654557
147			5.21105		86.9134				0.0772056	0.0876553	0.0281006	0.0212302	0.00847266	0.0086672	1.13535	0.440976	0.241466
148	At1g09640	Elongation factor 1-beta-gamma 3	5.29817	5.13	50.3385	46.64	Protein synthesis	Translation factors	0.0317195	0.0372901	0.00807185	0.014309	0.00243376	0.00584162	1.17562	0.315445	0.395934
149	At1g03880	At12S3 ( β subunit fragment) 1, 3	6.06206	6.36	19.2826	20.719	Storage protein	Protein destination and storage	0.506473	0.479871	0.206707	0.0853393	0.0623245	0.0348396	0.947476	0.769701	0.058176
150			5.14173		54.9138				0.00755338	0.00828141	0.00267419	0.0033057	0.000806298	0.00134955	1.09638	0.628017	0.437274
151	At4g28520	At12S1 ( β subunit fragment) 3	8.06868	6.19	21.6677	21.2	Storage protein	Protein destination and storage	2.55262	3.26775	0.616453	1.02209	0.185868	0.417267	1.28016	0.0892904	0.177948
152	At1g56340	Calreticulin 3	4.3	4.2	65	48.51	Intracellular traffic	Intracellular traffic	0.0364276	0.0407513	0.0153565	0.014227	0.00463014	0.00580817	1.11869	0.578207	0.918324
153	At3g16460	Jasmonate inducible protein-like 3	5.27078	5.17	78.6322	72.46	Disease/defence	Stress responses	0.0378112	0.0389998	0.0109653	0.0218008	0.00330618	0.00890013	1.03144	0.881502	0.114649
154	At3g55440	Triose phosphate isomerase 3	5.44024	5.24	28.0451	27.15	Energy	Glycolysis / Gluconeogenesis	0.185338	0.166234	0.0504854	0.0239617	0.0152219	0.00978232	0.896922	0.400275	0.106023
155			6.6		76				0.0625299	0.074232	0.0179949	0.0463906	0.00542568	0.0189389	1.18715	0.462071	0.0985972
156	At4g28520	At12S1 (α subunit fragment) 1, 2, 3	7.89	6.42	14.18	34.7	Storage protein	Protein destination and storage	2.07104	1.63336	0.507284	0.633869	0.152952	0.258776	0.788668	0.139539	0.386386
157	At1g03880	At12S3 (α subunit fragment) 1, 3	6.33791	6.6	27.1094	29.85	Storage protein	Protein destination and storage	0.336273	0.338973	0.0833557	0.0646744	0.0251327	0.0264032	1.00803	0.946266	0.164656
158	At3g09840	Cell division cycle protein 48-related (CDC48) 3	5.21	5.13	96.32	89.34	Cell growth/division	Seed maturation	0.190952	0.213553	0.0770817	0.0859969	0.023241	0.0351081	1.11836	0.586733	0.722281
159	At1g03880	At12S3 (precursor form) 1, 3	6.39169	6.53	49.4118	50.56	Storage protein	Protein destination and storage	0.0281076	0.0321101	0.0046811	0.00352726	0.00141141	0.00144	1.1424	0.0886074	0.152841
160			6.40016		52.7309				0.0448602	0.0486236	0.0139722	0.0101561	0.00421277	0.00414621	1.08389	0.571781	0.432691
161			5.96679		32.4131				0.0959847	0.0713038	0.0732776	0.0179214	0.022094	0.00731637	0.742866	0.435687	0.277974
162			4.87023		62.1754				0.00861266	0.00981679	0.00269728	0.00251102	0.000813261	0.00102512	1.13981	0.382424	0.637693
163	At1g57720	Elongation factor 1-gamma 2	5.98656	5.55	50.1044	46.4	Protein synthesis	Translation factors	0.021379	0.0290519	0.00807791	0.00453874	0.00243558	0.00185293	1.3589	0.0501128	0.588429
164	At5g66760	Succinate dehydrogenase [ubiquinone] flavoprotein subunit, mitochondria 3	5.9692	6.24	74.277	69.64	Energy	TCA pathway	0.027996	0.0301906	0.0078765	0.00710184	0.00237485	0.00289931	1.07839	0.579125	0.945335
165	At1g11910	Large subunit aspartic proteinase 3	5.00807	5.06	31.724	33.34	Protein destination and storage	Proteolysis	0.091796	0.0841582	0.0255646	0.0176592	0.00770801	0.00720933	0.916796	0.52689	0.424303
166			6.8		60				0.0128432	0.0161972	0.00323976	0.00652807	0.000976823	0.00266507	1.26115	0.171744	0.219374
167			6.5		100				0.0334545	0.0413664	0.0112115	0.00771077	0.0033804	0.00314791	1.2365	0.146464	0.225162
168			6.12791		28.5574				0.203215	0.24258	0.0460314	0.0527924	0.013879	0.0215524	1.19372	0.129799	0.608759
169	At1g14950	Major latex protein 2, 3	6.73833	6.4	13.9909	17.9	Unclear classification	Unclear classification	0.176988	0.198768	0.0482677	0.0683495	0.0145533	0.0279035	1.12306	0.453558	0.333454
170	At1g18080	Arabidopsis thaliana homolog of the tobacco WD-40 repeat ArcA gene 3	6.15542	7.61	55.1492	35.7475	Signal transduction	G proteins	0.0472475	0.0457073	0.0285581	0.00796688	0.0086106	0.00325247	0.967402	0.900094	0.308682
171			5.32514		82.1863				0.0140209	0.0178796	0.00385552	0.00564569	0.00116248	0.00230484	1.27521	0.114087	0.369629
172			6.06953		35.5273				0.0947055	0.111927	0.0246649	0.0270267	0.00743674	0.0110336	1.18184	0.202781	0.810592
173	At5g09590	Heat shock protein 70 3	5.13893	5.63	76.2144	72.99	Protein destination and storage	Folding and stability	0.0402551	0.0440975	0.0119689	0.0130164	0.00360875	0.00531391	1.09545	0.548329	0.908547
174	AT5G44120	At12S4 (α subunit fragment) 1, 2, 3	6.29621	6.49	30.6266	31.75	Storage protein	Protein destination and storage	1.21466	1.21879	0.362628	0.493364	0.109336	0.201415	1.0034	0.984445	0.46218
175			7.7		60				0.0812184	0.0883845	0.0208384	0.0263053	0.00628302	0.0107391	1.08823	0.545135	0.414239
176			7.9		17				0.174268	0.154034	0.0665645	0.0420906	0.02007	0.0171834	0.883892	0.51325	0.253512
177	At1g56070	Elongation factor 1-gamma 3	5.89	5.89	93.92	94.25	Protein synthesis	Translation factors	0.0384993	0.0519726	0.0159803	0.0227811	0.00481823	0.00930034	1.34996	0.172391	0.254011
178			7.1848		39.4681				0.0112076	0.0129894	0.00439507	0.00466027	0.00132516	0.00190255	1.15898	0.445956	0.943911
179	At4g35830	Aconitate hydratase, cytoplasmic 3	6.5	6.36	100	98.13	Energy	TCA pathway	0.0406053	0.0560469	0.0153196	0.0167793	0.00461903	0.00685013	1.38029	0.0736624	0.862583
180	At5g44120	At12S4 (α subunit fragment) 1, 2, 3	6.12557	6.49	32.2648	31.75	Storage protein	Protein destination and storage	0.449547	0.553264	0.119717	0.110627	0.036096	0.0451633	1.23072	0.100507	0.922184
181			8.10892		47.681				0.0192988	0.01907	0.0101109	0.00997996	0.00304855	0.0040743	0.988143	0.964869	0.661287
182			6.33562		61.5014				0.0107671	0.00968315	0.00506321	0.00245201	0.00152661	0.00100103	0.899328	0.63208	0.209532
183			4.95833		38.8757				0.0731149	0.0566125	0.0278553	0.0166458	0.0083987	0.00679563	0.774295	0.207632	0.172073
184			4.3		39				0.0102563	0.0114772	0.00422153	0.00397317	0.00127284	0.00162204	1.11903	0.569874	0.830982
185			4.84473		55.8701				0.0146366	0.0132598	0.00689586	0.00589195	0.00207918	0.00240538	0.905932	0.685878	0.317754
186	At5g60390	Elongation factor 1-beta 3	9	4.17	54.96	25.11	Protein synthesis	Translation factors	0.0229826	0.0196891	0.0107991	0.00841645	0.00325605	0.003436	0.856699	0.528947	0.534622
187	At3g04120	GAPDH 3	6.87657	6.62	45.1983	36.914	Energy	Glycolysis / Gluconeogenesis	0.0780791	0.10707	0.0269188	0.0220684	0.00811631	0.00900937	1.3713	0.0400059	0.527263
188			6.08588		30.856				0.308554	0.334904	0.0678606	0.0600765	0.0204607	0.0245261	1.0854	0.439439	0.388713
189	At4g28520	At12S1 (α subunit fragment) 2	6.10222	6.42	36.7136	34.7	Storage protein	Protein destination and storage	0.421151	0.442003	0.0979263	0.071439	0.0295259	0.0291649	1.04951	0.654444	0.567305
190			6		76				0.0858728	0.107686	0.0278866	0.0267782	0.00840814	0.0109322	1.25402	0.139219	0.706291
191			4.5		21.5				0.211894	0.1573	0.0703879	0.0212612	0.0212228	0.00867983	0.742355	0.0871295	0.0989844
192	At1g21750	Protein disulfide isomerase 3	4.81	5	64.11	55.2	Protein destination and storage	Folding and stability	0.124707	0.137262	0.0230237	0.0366268	0.00694191	0.0149528	1.10068	0.395712	0.182158
193			6.35699		79.6852				0.00812343	0.0092258	0.0024441	0.00238499	0.000736924	0.00097367	1.1357	0.384478	0.875569
194	At4g28520	At12S1 (precursor form) 1, 3	6.51382	6.36	57.9466	55.9	Storage protein	Protein destination and storage	0.0352667	0.038621	0.0120232	0.00956249	0.00362515	0.00390387	1.09511	0.566059	0.346405
195	At3g22640	Cupin family protein 1, 3	6.51382	6.6	59.8457	55.06	Storage protein	Protein destination and storage	0.0170581	0.0187294	0.00437685	0.00503449	0.00131967	0.00205532	1.09797	0.48568	0.79079
196			6.82613		45.0419				0.0829023	0.112469	0.024723	0.0159271	0.00745428	0.00650221	1.35664	0.0190726	0.0942902
197	At5g22740	Glucose-6-phosphate isomerase 3	6.03218	6.63	66.2402	61.7	Energy	Glycolysis / Gluconeogenesis	0.0206474	0.0215542	0.0185856	0.00545945	0.00560377	0.00222881	1.04392	0.909746	0.363123
198	At5g44120	At12S4 (α subunit fragment) 2, 3	6.99981	6.49	28.0711	31.75	Storage protein	Protein destination and storage	0.735982	0.652105	0.229449	0.278774	0.0691814	0.113809	0.886034	0.513575	0.446149
199			6.21163		66.003				0.00628741	0.00836837	0.00229947	0.00168909	0.000693317	0.000689569	1.33097	0.0716755	0.385147
200	At1g79230	Mercaptopyruvate sulfurtransferase 3	5.0547	6.35	41.2365	41.88	Metabolism	Amino Acid	0.046651	0.0410611	0.0131809	0.0117084	0.00397421	0.00477993	0.880177	0.399793	0.678187
201	At1g05510	Unknown protein 3	6.16812	6.22	26.7852	27.27			0.194668	0.21135	0.0531084	0.048134	0.0160128	0.0196506	1.0857	0.532964	0.902091
202	At5g50600	ATHSD1 (Hydroxysteroid dehydrogenase 1) 1	6.84895	5.92	44.8854	39.09	Metabolism	Lipid and sterol	0.137853	0.183395	0.0286002	0.0319563	0.00862329	0.0130461	1.33037	0.00869942	0.618794
203			5.22849		55.8147				0.00746676	0.00925499	0.002286	0.00127331	0.000689254	0.000519827	1.23949	0.0994076	0.0835366
204	At5g52300	Low-temperature-induced 65kDa protein 3	4.93	5.08	88.93	65.84	Disease/defence	Stress responses	0.156905	0.196669	0.0431496	0.0571863	0.0130101	0.0233462	1.25343	0.125482	0.727088
205	At2g19900	Malate oxidoreductase 3	6.37107	6.32	70.2718	64.278	Energy	TCA pathway	0.0553789	0.070516	0.0124763	0.0166462	0.00376173	0.0067958	1.27334	0.0501698	0.810611
206			7.98337		41.5041				0.125768	0.131496	0.0358878	0.0483757	0.0108206	0.0197493	1.04554	0.784206	0.46746
207			5.07542		77.8316				0.0473838	0.0457985	0.0117109	0.0127997	0.00353096	0.00522545	0.966543	0.799547	0.491545
208	At1g03880	At12S3 ( β subunit fragment) 1, 2, 3	7.86573	6.36	17.0769	20.719	Storage protein	Protein destination and storage	0.786855	0.707036	0.275633	0.282786	0.0831065	0.115447	0.89856	0.579996	0.709091
209	At5g44120	At12S4 (α subunit fragment) 1, 2, 3	6.04385	6.49	30.6335	31.75	Storage protein	Protein destination and storage	0.678548	0.699289	0.114347	0.0803743	0.034477	0.0328127	1.03057	0.700585	0.593455
210			5.85864		49.0613				0.019134	0.024864	0.00587283	0.00690933	0.00177073	0.00282072	1.29946	0.0903668	0.577372
211	At4g28520	At12S1 (precursor form) 1	6.05655	6.36	64.0513	55.86	Storage protein	Protein destination and storage	0.0133165	0.0139019	0.00283883	0.00305409	0.000855939	0.00124683	1.04396	0.697627	0.841825
212	At3g21370	Beta-glucosidase 3	6.25289	6.82	70.2718	69.292	Metabolism	Sugars and polysaccharides	0.0833301	0.0874409	0.0221849	0.0175064	0.006689	0.00714694	1.04933	0.701673	0.423367
213	At1g78900	Vacuolar ATP synthase catalytic subunit A 3	5.36042	4.86	69.694	68.79	Transporters	Transport ATPases	0.0315208	0.0339592	0.0105723	0.00711695	0.00318767	0.00290548	1.07736	0.622569	0.487393
214			5.07733		54.9084				0.0139617	0.0159164	0.00408925	0.00247694	0.00123295	0.00101121	1.14001	0.305746	0.317646
215			5.23788		52.4598				0.0151134	0.0186894	0.0032448	0.00299117	0.000978343	0.00122114	1.23661	0.0416071	0.895951
216			6.43314		67.1391				0.0560799	0.0511179	0.0330177	0.0207194	0.00995521	0.00845865	0.91152	0.744859	0.657767
217	At5g17920	Formate dehydrogenase 1,3	6.81532	7.12	46.919	42.409	Disease/defence	Detoxification	0.0506904	0.0622606	0.00842374	0.00751871	0.00253985	0.0030695	1.22825	0.0133784	0.867485
218	At2g36640	Late embryogenesis abundant (LEA) 3	5.41446	5.43	63.0862	48.49	Cell growth/division	Seed maturation	0.170595	0.148626	0.0318776	0.036968	0.00961147	0.0150921	0.87122	0.217934	0.736345
219			4.88372		45.1942				0.0135653	0.0162111	0.00598613	0.010238	0.00180489	0.00417965	1.19504	0.50706	0.0552683
220			9.2		20.3				9.08353	7.85611	1.60448	0.832271	0.483769	0.339773	0.864875	0.103567	0.175341
221	At3g13920	Eukaryotic initiation factor 4A-1	5.33998	5.47	50.5044	46.7	Protein synthesis	Translation factors	0.0317045	0.0397789	0.0106943	0.00522024	0.00322446	0.00213115	1.25468	0.105565	0.235287
222	At5g02500	Heat shock cognate 70 kDa protein 3	4.87	5.03	77.87	71.37	Protein destination and storage	Folding and stability	0.0640479	0.0817436	0.0222924	0.0181599	0.00672141	0.00741374	1.27629	0.117687	0.928619
223			4.9937		81.8275				0.0728099	0.0789316	0.0195362	0.0201695	0.00589038	0.00823417	1.08408	0.550506	0.788767
224	At4g28520	At12S1 (α subunit fragment) 1, 2, 3	6.83795	6.42	32.2407	34.7	Storage protein	Protein destination and storage	1.88009	1.57739	0.355156	0.849081	0.107083	0.346636	0.838994	0.311592	0.102444
225	At2g33150	Acetyl-CoA C acetyltransferase 3	5.09823	8.47	46.9995	48.56	Metabolism	Lipid and sterol	0.019709	0.0197381	0.00741426	0.00846446	0.00223548	0.0034556	1.00148	0.994219	0.644378
226	At5g01670	Aldose reductase 3	6.56787	6.23	43.2791	36.58	Disease/defence	Detoxification	0.0730421	0.0916093	0.0118568	0.0184907	0.00357497	0.00754878	1.2542	0.0227074	0.231442
227	AT1g79550	PGK (phosphoglycerate kinase) 1, 3	5.36273	5.4	45.2484	42.1	Energy	Glycolysis / Gluconeogenesis	0.0417746	0.0474365	0.00676152	0.0111202	0.00203867	0.00453981	1.13554	0.207436	0.0178652
228	At4g38740	Peptidyl-prolyl cis-trans iomerase 3	7.26203	7.83	16.2353	18.6	Protein destination and storage	Folding and stability	0.0364999	0.0337694	0.0156908	0.0122026	0.00473095	0.0049817	0.925193	0.718038	0.24709
229			6.3		76				0.0837421	0.105106	0.023238	0.0465876	0.00700652	0.0190193	1.25511	0.220389	0.272357
230	At5g44120	At12S4 (α subunit fragment) 1, 2, 3	6.05786	6.49	32.0423	31.75	Storage protein	Protein destination and storage	0.51115	0.535165	0.103397	0.112716	0.0311755	0.046016	1.04698	0.663441	0.86509
231			6.29271		60.3739				0.0356314	0.0316129	0.0127135	0.0055947	0.00383327	0.00228403	0.887222	0.477642	0.0751311
232	At4g28520	At12S1 (α subunit fragment) 1, 2, 3	6.567	6.42	36.0994	34.7	Storage protein	Protein destination and storage	3.47371	3.86959	0.756656	0.523546	0.22814	0.213737	1.11397	0.274539	0.297345
233			5.00807		31.4463				0.0670225	0.0610575	0.0167361	0.0130869	0.00504612	0.00534269	0.911	0.463277	0.312342
234	At5g44120	At12S4 (α subunit fragment) 3	6.57588	6.49	30.0864	31.75	Storage protein	Protein destination and storage	0.416065	0.429202	0.0676176	0.117095	0.0203875	0.0478039	1.03157	0.770871	0.0858541
235	At5g46290	3-ketoacyl-acyl carrier protein synthase I (KAS I) mRNA chloroplast [precursor] 1, 3	6.41452	8.29	51.671	50.413	Metabolism	Lipid and sterol	0.0316051	0.0401241	0.00549641	0.00822741	0.00165723	0.00335883	1.26955	0.0213917	0.464516
236	At2g28000	Putative rubisco subunit binding-protein alpha subunit 3	4.7	4.82	65	62.05	Protein destination and storage	Folding and stability	0.0443901	0.0424229	0.0241219	0.0116551	0.00727304	0.00475816	0.955682	0.854752	0.205817
237	At1g52110	Jasmonate inducible protein-like 3	6.25289	6	68.2785	62	Disease/defence	Stress responses	0.016841	0.0175676	0.00555671	0.00384792	0.00167541	0.00157091	1.04315	0.780737	0.274424
238			6.48038		48.6907				0.0138982	0.0112959	0.0154112	0.00203558	0.00464666	0.000831022	0.812759	0.690674	0.18892
239	At1g03880	At12S3 (α subunit fragment) 1, 3	7.0846	6.6	26.1252	29.85	Storage protein	Protein destination and storage	1.02404	0.833378	0.178808	0.170387	0.0539128	0.0695601	0.813817	0.0497678	0.937193
240	At4g28520	At12S1 (α subunit fragment) 1, 2, 3	6.20263	6.42	32.1165	34.7	Storage protein	Protein destination and storage	0.547058	0.594585	0.0980396	0.0791178	0.02956	0.0322997	1.08688	0.325708	0.425507
241	At1g16030	Heat shock protein 70 3	5.15602	5.3	77.8316	70.91	Protein destination and storage	Folding and stability	0.0495315	0.0487842	0.0141098	0.0125573	0.00425427	0.00512651	0.984912	0.915288	0.783458
242			5.92812		57.4407				0.00880127	0.00996722	0.00221558	0.00224737	0.000668022	0.000917483	1.13247	0.318449	0.840527
243	At3g21380	Jacalin lectin family 3	6.45364	6.52	52.5916	50.527	Disease/defence	Stress responses	0.0808254	0.093504	0.014884	0.0165825	0.0044877	0.00676977	1.15686	0.127201	0.839671
244	At1g70730	Phosphoglucomutase, cytoplasmic 2 3	6.37713	5.57	74.277	63.46	Cell growth/division	Seed maturation	0.0423071	0.0461341	0.00886097	0.00687722	0.00267168	0.00280761	1.09046	0.375331	0.495737
245	At4g28520	At12S1 (α subunit fragment) 1	5.99714	6.42	33.7477	34.7	Storage protein	Protein destination and storage	0.721027	0.657433	0.184027	0.136108	0.0554863	0.0555659	0.911801	0.471331	0.570817
246	At5g44120	At12S4 (α subunit fragment) 3	6.31219	6.49	27.1064	31.75	Storage protein	Protein destination and storage	0.276154	0.249437	0.111125	0.074457	0.0335053	0.030397	0.903254	0.607722	0.387421
247	At3g09440	Heat shock cognate 70 kDa protein 3	4.99655	4.69	78.0618	71.13	Protein destination and storage	Folding and stability	0.0140282	0.0171841	0.00458028	0.00558253	0.00138101	0.00227906	1.22497	0.227085	0.358578
248			6.4426		74.277				0.0347601	0.0346312	0.010162	0.00352977	0.00306395	0.00144102	0.99629	0.976667	0.00528256
249			5.78474		27.3349				0.149779	0.168776	0.0315551	0.0261489	0.00951422	0.0106752	1.12683	0.229221	0.656017
250	At3g12580	Heat shock cognate 70 kDa protein 3	5.04349	5.03	77.4667	71.37	Protein destination and storage	Folding and stability	0.0787765	0.0861294	0.0152602	0.0212215	0.00460112	0.00866364	1.09334	0.420052	0.226097
251	At2g36530	Enolase	5.58	5.5	57.95	45.7	Energy	Glycolysis / Gluconeogenesis	0.0453144	0.0511795	0.00734758	0.00973004	0.00221538	0.00397227	1.12943	0.180076	0.481783
252			5.1		43				0.106843	0.115014	0.0217187	0.0237304	0.00654844	0.00968791	1.07647	0.483544	0.916166
253	At4g13940	S-adenosyl-L-homocysteine hydrolase 3	6.09913	5.66	56.184	53.378	Metabolism	aminoacids	0.0482259	0.0546091	0.0222556	0.00842114	0.00671031	0.00343791	1.13236	0.513902	0.270374
254			6.6915		41.2749				0.0809185	0.0907516	0.0241618	0.00871122	0.00728507	0.00355634	1.12152	0.356355	0.131244
255	At4g28520	At12S1 ( β subunit fragment) 2, 3	7.9	6.19	18.5	21.2	Storage protein	Protein destination and storage	11.6735	12.4703	1.96049	2.49804	0.591111	1.01982	1.06825	0.477458	0.540219
256	At2g28490	Cupin family protein	5.04824	6.08	71.351	55.69	Storage protein	Protein destination and storage	0.0753677	0.0896224	0.0162766	0.0287834	0.00490759	0.0117508	1.18914	0.206636	0.106002
257			5.01091		50.7238				0.0955892	0.109025	0.0222783	0.0291395	0.00671715	0.0118962	1.14056	0.302207	0.28801
258	AT1G03890	At12S2 3	5.26704	5.47	30.6426	49.644	Storage protein	Protein destination and storage	0.323462	0.275072	0.0521538	0.0377378	0.015725	0.0154064	0.850401	0.0647465	0.786566
259	At1g03880	At12S3 (α subunit fragment) 3	6.56495	6.6	28.762	29.85	Storage protein	Protein destination and storage	0.904198	0.904722	0.280738	0.111845	0.0846458	0.0456604	1.00058	0.996598	0.044378
260	At1g03880	At12S3 ( β subunit fragment) 1, 2, 3	6.36	6.36	18.43	20.719	Storage protein	Protein destination and storage	3.90895	3.98567	0.730017	0.341209	0.220108	0.139298	1.01963	0.812977	0.0557495
261	At2g36640	Late embryogenesis abundant (LEA) 3	5.34571	5.43	60.0912	48.49	Cell growth/division	Seed maturation	0.0381213	0.0415302	0.00648182	0.0116006	0.00195434	0.00473591	1.08942	0.443626	0.0433616
262	AT4G13930/AT4G35090	SHM4 (serine hydroxymethyltransferase 4) / catalase 1	6.7	7,12 /6,63	60	51,79/56,93	Metabolism/Disease/defence	aminoacids/ detoxification	0.109823	0.0988944	0.135124	0.0263711	0.0407414	0.0107659	0.900488	0.849281	0.280057
263	At3g21370	Beta-glucosidase 3	6.50875	6.82	53.9963	69.292	Metabolism	Sugars and polysaccharides	0.0161357	0.0178889	0.00450599	0.00547163	0.00135861	0.00223378	1.10866	0.487168	0.36758
264	At1g05510	Unknown protein 1, 3	6.22356	6.22	26.7252	27.27			0.285586	0.318398	0.0745408	0.034023	0.0224749	0.0138898	1.11489	0.328087	0.0915886
265			6.49184		53.9206				0.0275276	0.030591	0.00662433	0.00597102	0.00199731	0.00243766	1.11128	0.361578	0.874064
266	At4g28520	At12S1 1, 2, 3	6.28822	6.42	35.3512	34.7	Storage protein	Protein destination and storage	12.8939	13.0796	2.0134	0.888527	0.607062	0.36274	1.0144	0.83467	0.26891
267	At4g28520	At12S1 (α subunit fragment) 1, 2, 3	6.74545	6.42	33.4916	34.7	Storage protein	Protein destination and storage	1.39682	1.23235	0.232729	0.464997	0.0701704	0.189834	0.882253	0.340114	0.167294
268	At2g28490	protein cupin domain 1,3	4.88683	5.83	33.6682	55.7	Storage protein	Protein destination and storage	0.339742	0.337442	0.0391608	0.0635099	0.0118074	0.0259278	0.99323	0.927018	0.0580586
269	AT1G03890	At12S2 1, 3	5.68	5.47	18.84	49.644	Storage protein	Protein destination and storage	0.559434	0.574631	0.11368	0.11163	0.0342758	0.0455728	1.02717	0.794623	0.983447
270	At5g61510	Quinone oxidoreductase 3	6.88419	8.57	40.302	44	Cell growth/division	Unclear classification	0.0432761	0.0450601	0.0120907	0.0064811	0.00364547	0.0026459	1.04122	0.743778	0.307771
271	AT1G03890	At12S2 1, 3	5.2	5.47	27.24	49.644	Storage protein	Protein destination and storage	0.777186	0.706567	0.119134	0.189567	0.0359203	0.0773904	0.909135	0.357029	0.283447
272	At5g08670	ATP synthase beta chain 3	5.82381	5.13	58.7659	54.13	Transporters	Transport ATPases	0.0444753	0.0435515	0.00947352	0.00537904	0.00285637	0.00219598	0.979229	0.830077	0.289195
273	At1g03880	At12S3 (α subunit fragment) 1, 2, 3	6.61442	6.6	25.4303	29.85	Storage protein	Protein destination and storage	4.61716	4.42459	0.622618	0.550262	0.187726	0.224644	0.958292	0.536293	0.882913
