# Supplementary material for: Sultr4;1 mutant seeds of Arabidopsis have an enhanced sulphate content and modified proteome suggesting metabolic adaptations to altered sulphate compartmentalization
Source: BMC Plant Biol. 2010 Apr 28;10:78. doi: 10.1186/1471-2229-10-78 (PMC3095352; doi:10.1186/1471-2229-10-78)
Supplement: Additional file 6 — Detailed information concerning proteins whose abundances vary significantly between mutant and wild-type mature seeds. This table includes: MW and pI of the 29 proteins whose abundance vary significantly, their annotation, ontological classification [29], and their accumulation level in wild-type and mutant seeds. Bars represent the mean ± SE of six measurements (at least two technical replicates from each biological replicate). ANOVA and significant differences are labelled: *, ** and *** indicate p < 0.05, p < 0.01 and p < 0.001 respectively. [file 1471-2229-10-78-S6.XLS]

## Sheet: Additional file 6
Additional file 6. : Detailed information concerning proteins whose abundances vary significantly between mutant and wild-type mature seeds.
Spot n°	Protein annotations according to LC–MS/MS 1 ; Gallardo et al., 2001, 2002; Rajjou et al., 2004 2		pI		MW (kD)		Functional categories defined according to the ontological classification of Bevan et al. [Bevan et al. (1998) Nature 391:485-488]		Spot abundance (normalized volume). * , ** and *** indicate p<0.05, p<0,01 and p<0.001, respectively (ANOVA analyses)
	AGi number	Protein name	Exp	Theo	Exp	Theo	Function category	Function description	Mean		SD		SE		Bars (Mean +/- SE)
									Wt	4;1	Wt	4;1	Wt	4;1	Wt 4;1
2	At3g56350	Superoxide dismutase (Mn) 2	6.26936	6.76	24.2643	26.87	Disease/defence	Detoxification	0.0920144	0.140621	0.0203067	0.06362	0.00612271	0.0259728
122	At2g47730	Glutathione S-transferase 2	6.10304	8.5	26.065	29.231	Disease/defence	Detoxification	0.0455481	0.0590036	0.0126304	0.00995766	0.00380821	0.0040652
217	At5g17920	Formate dehydrogenase 1,2	6.81532	7.12	46.919	42.409	Disease/defence	Detoxification	0.0506904	0.0622606	0.00842374	0.00751871	0.00253985	0.0030695
226	At5g01670	Aldose reductase 1, 2	6.56787	6.23	43.2791	36.58	Disease/defence	Detoxification	0.0730421	0.0916093	0.0118568	0.0184907	0.00357497	0.00754878
37	At2g20420	Succinyl-CoA ligase (GDP-forming) beta-chain1	6.1034	6.82	45.3062	69.292	Energy	TCA pathway	0.0246987	0.0355893	0.00501426	0.00559243	0.00151186	0.0022831
39	AtCg00490	Ribulose 1-5 biphosphate carboxylase large chain precursor 1, 2	6.31549	5.9	60.6324	53	Energy	Photosynthesis	0.0323675	0.0436941	0.00789507	0.00768042	0.00238045	0.00313552
40	At1g77120	Alcohol dehydrogenase 2	6.25297	5.83	45.6707	41.178	Energy	Fermentation	0.0545474	0.0819082	0.00727146	0.0252388	0.00219243	0.0103037
187	At3g04120	glyceraldehyde-3-phosphate dehydrogenase 2	6.87657	6.62	45.1983	36.914	Energy	Glycolysis / Gluconeogenesis	0.0780791	0.10707	0.0269188	0.0220684	0.00811631	0.00900937
15	At3g21370	Beta-glucosidase 1, 2	6.46054	6.2	71.1461	60.015	Metabolism	Sugars and polysaccharides	0.0583188	0.08912	0.0180044	0.0141627	0.00542852	0.00578189
27	At4g36360	BGAL3 (beta-galactosidase 3) 2	6.46995	7.23	67.9281	95.18	Metabolism	Sugars and polysaccharides	0.0171317	0.0244387	0.00481705	0.00461002	0.0014524	0.00188203
38	At3g21370	Beta-glucosidase 1, 2	6.02468	6.2	70.2812	60.015	Metabolism	Sugars and polysaccharides	0.0615615	0.0912574	0.0170717	0.0259716	0.00514733	0.0106029
83	At3g21370	Beta-glucosidase 2	6.46054	6.82	69.4524	69.292	Metabolism	Sugars and polysaccharides	0.0122707	0.0176004	0.00346172	0.00265328	0.00104375	0.0010832
134	At3g21370	Beta-glucosidase 2	6.02468	6.82	70.7864	69.292	Metabolism	Sugars and polysaccharides	0.174053	0.238332	0.0461038	0.0580525	0.0139008	0.0236998
97	At5g17920	Cobalamin-independent methionine synthase 1, 2	6.1	6.09	95	84.356	Metabolism	Aminoacids	0.0373444	0.0612209	0.012589	0.0201507	0.00379573	0.00822647
137	At3g17820	Glutamine synthase 2	6.32922	5.72	45.3973	38.594	Metabolism	Aminoacids	0.0983789	0.133236	0.0315117	0.0300881	0.00950112	0.0122834
59	At2g05990	Enoyl-[acyl-carrier-protein] reductase 1,2	6.32432	9.1	43.6904	41.213	Metabolism	Lipid and sterol	0.0380138	0.050374	0.00894772	0.0073027	0.00269784	0.00298132
130	AT5G50700	ATHSD1 (Hydroxysteroid dehydrogenase 1) 1	6.73246	5.92	44.8072	39.062	Metabolism	Lipid and sterol	0.335552	0.5023	0.110431	0.212364	0.0332961	0.0866973
202	At5g50600	ATHSD1 (Hydroxysteroid dehydrogenase 1) 1	6.84895	5.92	44.8854	39.09	Metabolism	Lipid and sterol	0.137853	0.183395	0.0286002	0.0319563	0.00862329	0.0130461
235	At5g46290	3-ketoacyl-acyl carrier protein synthase I (KAS I) mRNA chloroplast [precursor] 1	6.41452	8.29	51.671	50.413	Metabolism	Lipid and sterol	0.0316051	0.0401241	0.00549641	0.00822741	0.00165723	0.00335883
32	At2g24200	Aminopeptidase 2	6.00532	6.66	56.3133	54.509	Protein destination and storage	Proteolysis	0.0122738	0.0188893	0.00306862	0.00241604	0.000925223	0.000986345
35	At4g28520	At12S1 (α subunit fragment) 1, 2	6.17227	6.42	33.6736	34.7	Protein destination and storage	Storage protein	0.225132	0.282686	0.0340553	0.0363438	0.0102681	0.0148373
46	At5g44120	At12S4 (α subunit ) 1, 2	6.56641	6.49	31.6023	31.75	Protein destination and storage	Storage protein	4.87345	5.74976	0.749178	0.828621	0.225886	0.338283
131	At4g28520	At12S1 (α subunit fragment) 1, 2	6.56233	6.42	34.0481	34.7	Protein destination and storage	Storage protein	0.412447	0.539229	0.129137	0.0779226	0.0389362	0.0318118
239	At1g03880	At12S3 (α subunit fragment) 1, 2	7.0846	6.6	26.1252	29.85	Protein destination and storage	Storage protein	1.02404	0.833378	0.178808	0.170387	0.0539128	0.0695601
45	At1g14950	Major latex protein 2	6.28	6.4	13.32	17.9	Unclear classification	Unclear classification	0.167309	0.214497	0.0230952	0.0454638	0.00696346	0.0185605
26		Non indentified protein	5.44389		86.9134		Non indentified protein	Unclassified protein	0.0307009	0.0455364	0.00958351	0.0123577	0.00288954	0.005045
28		Non indentified protein	6.09511		74.0419		Non indentified protein	Unclassified protein	0.0432984	0.0595211	0.0107399	0.0150922	0.00323819	0.00616136
121		Non indentified protein	6.32992		86.3708		Non indentified protein	Unclassified protein	0.0171891	0.025199	0.00510705	0.00497514	0.00153983	0.00203109
125		Non indentified protein	7.43052		41.1127		Non indentified protein	Unclassified protein	0.0456766	0.0692071	0.0146004	0.0286729	0.00440219	0.0117057
