# Supplementary material for: Sultr4;1 mutant seeds of Arabidopsis have an enhanced sulphate content and modified proteome suggesting metabolic adaptations to altered sulphate compartmentalization
Source: BMC Plant Biol. 2010 Apr 28;10:78. doi: 10.1186/1471-2229-10-78 (PMC3095352; doi:10.1186/1471-2229-10-78)
Supplement: Additional file 7 — Detailed information about LC-MS/MS protein identification. This table includes detailed information about protein digestion, mass spectrometry, data acquisition, MASCOT search parameters, peptide sequences and identification scores. [file 1471-2229-10-78-S7.XLS]

## Sheet: Additionnal file 7
Additional file 7. Detailed information about LC-MS/MS protein identifications
	Databank
	NCBInr 20081122 (7387702 sequences; 2551671261 residues)
	Taxonomy: Arabidopsis thaliana (thale cress) (60469 sequences)
	Search parameters for trypsine digestion
	Type of search : MS/MS Ion Search
	Enzyme : semi Trypsin or Asp-N_ambic (clivage N-term D et E)
	Variable modifications : Carbamidomethyl (C),Oxidation (M), Acetyl (N-term)
	Mass values : Monoisotopic
	Protein Mass : Unrestricted
	Peptide Mass Tolerance : ± 0.2 Da
	Fragment Mass Tolerance: ± 0.2 Da
	Max Missed Cleavages : 3
	Instrument type : ESI-4SECTOR or ESI-QUAD-TOF
spots	Protein accession		Protein description	Endopeptidase for digestion	Sequence Coverage (%)	score > 37	MW	Pi	Matched Peptide (only peptides with scores above 33 were considered to calculate identification score)
									m/z	mass (exp)	sequence
13	gi|18403467	AT3G22640	Cupin family protein [Arabidopsis thaliana]	Trypsin	7	37	55029	6.64	400.7190	799.4234	R.ISPDQIK.E
									479.2217	956.4288	R.SQQQIPEK.H
									501.7258	1001.4370	R.FEMATPYK.F + Oxidation (M)
									814.4603	1626.9060	R.LAQITVPVNNPGNYK.D
16	gi|30688001	At4g28520	CRU3 (CRUCIFERIN 3); nutrient reservoir [Arabidopsis thaliana]	Trypsin	19	454	43697	6.08	775.3828	774.3755	V.QGTGISGR.V
									555.3120	1108.6094	K.GPFQVVRPPL.R
									612.3527	1222.6908	R.VKGPFQVVRPP.L
									668.8383	1335.6620	K.ISYVVQGTGISGR.V
									446.2579	1335.7519	R.VKGPFQVVRPPL.R
									829.7072	2486.0998	R.VFHLAGNNQQGGFGGSQQQQEQK.N
									1027.0869	3078.2389	R.VVPGCAETFMDSQPMQGQQQGQPWQGR.Q + Carbamidomethyl (C); 2 Oxidation (M)
19	gi|15294150	AT3g46230	member of the class I small heat-shock protein (sHSP) family	Trypsin	20	113	17443	5.21	468.7373	935.4600	K.DVAAFTNAK.V
									522.2573	1042.5000	K.VQESKPEVK.S
									724.3529	1446.6912	K.ASMENGVLSVTVPK.V + Oxidation (M)
20	gi|15241422	At5g44120	CRA1 (CRUCIFERINA); nutrient reservoir [Arabidopsis thaliana]	Trypsin	19	433	52563	7.68	911.4227	910.4154	L.PSFFNTAK.L
									604.8472	1207.6798	Q.GPFGVIRPPLR.G
									679.3270	1356.6394	K.GLYLPSFFNTAK.L
									479.2693	1434.7861	R.VQGPFGVIRPPLR.G
									859.4376	1716.8606	K.NIFNGFGPEVIAQALK.I
									950.4278	1898.8410	K.IDLQTAQQLQNQDDNR.G
									1022.9885	2043.9624	R.PFYLAGNNPQGQVWLQGR.E
									1034.4231	2066.8316	K.VIPGCAETFQDSSEFQPR.F + Carbamidomethyl (C)
									697.6844	2090.0314	R.YIIESKGLYLPSFFNTAK.L
									804.7194	2411.1364	R.NPRPFYLAGNNPQGQVWLQGR.E
									813.7180	2438.1322	K.IDLQTAQQLQNQDDNRGNIVR.V
									1029.0945	3084.2617	K.VIPGCAETFQDSSEFQPRFEGQGQSQR.F + Carbamidomethyl (C)
21	gi|15241422	At5g44120	CRA1 (CRUCIFERINA); nutrient reservoir [Arabidopsis thaliana]	Trypsin	11	152	52563	7.68	911.4394	910.4321	L.PSFFNTAK.L
									679.3460	1356.6774	K.GLYLPSFFNTAK.L
									479.2836	1434.8290	R.VQGPFGVIRPPLR.G
									1034.4547	2066.8948	K.VIPGCAETFQDSSEFQPR.F + Carbamidomethyl (C)
									813.7382	2438.1928	K.IDLQTAQQLQNQDDNRGNIVR.V
33	gi|15221082	AT1G48130	1-CYS PEROXIREDOXIN	Trypsin	7	119	24066	6.12	621.3223	1240.6300	K.LSFLYPSTTGR.N
									426.5876	1276.7410	R.ALHIVGPDSKIK.L
									494.9509	1481.8309	K.IKLSFLYPSTTGR.N
34	gi|166676	AT5G44120	CRA1 (CRUCIFERINA); nutrient reservoir [Arabidopsis thaliana]	Asp-N_ambic	7	63	52592	7.68	556.7386	1111.4626	Q.DSSEFQPRF.E
									643.8057	1285.5968	I.DLQTAQQLQNQ.D
									842.3840	1682.7534	G.DTIATTPGVAQWFYN.D
35	gi|30688001	At4g28520	CRU3 (CRUCIFERIN 3); nutrient reservoir [Arabidopsis thaliana]	Trypsin	7	182	43697	6.08	874.4484	873.4411	V.VQGTGISGR.V
									668.8470	1335.6794	K.ISYVVQGTGISGR.V
									667.0073	1998.0001	K.GPFQVVRPPLRQPYESE.E
									829.7155	2486.1247	R.VFHLAGNNQQGGFGGSQQQQEQK.N
									1027.0955	3078.2647	R.VVPGCAETFMDSQPMQGQQQGQPWQGR.Q + Carbamidomethyl (C); 2 Oxidation (M)
38	gi|22331243	AT3G21370	glycosyl hydrolase family 1 protein [Arabidopsis thaliana]	Trypsin	6	146	59977	6.20	411.6876	821.3606	K.LNTDGFR.L
									458.2113	914.4080	K.IGSQPNTAK.M
									475.7388	949.4630	K.KLNTDGFR.L
									576.2670	1150.5194	R.FGVYYIDFK.N
									590.2922	1178.5698	R.GPSLWDIYTK.K
39	gi|1944432	AtCg00490	ribulosebisphosphate carboxylase [Arabidopsis thaliana]	Trypsin	16	191	47609	6.12	481.7289	961.4432	K.SQAETGEIK.G
									511.2395	1020.4644	K.DTDILAAFR.V
									558.7902	1115.5658	R.VALEACVQAR.N + Carbamidomethyl (C)
									614.8002	1227.5858	R.DLAVEGNEIIR.-
									625.3217	1248.6288	R.ESTLGFVDLLR.D
									704.3207	1406.6268	K.LTYYTPEYETK.D
									734.3148	1466.6150	K.DDENVNSQPFMR.W + Oxidation (M)
41	gi|15219582	At1g03880	CRU2 (CRUCIFERIN 2); nutrient reservoir [Arabidopsis thaliana]	Trypsin	15	398	50527	6.52	464.7639	927.5132	K.LTFVVHGR.G
									487.2056	972.3966	R.CSGFAFER.F + Carbamidomethyl (C)
									604.8543	1207.6940	N.GPFGVIRPPLR.R
									474.6058	1420.7956	K.VNGPFGVIRPPLR.R
									500.9394	1499.7964	R.IEVWDHHAPQLR.C
									590.9746	1769.9020	E.GGRIEVWDHHAPQLR.C
									949.9507	1897.8868	K.INVETAQQLQNQQDNR.G
									645.0420	1932.1042	R.GNIVKVNGPFGVIRPPLR.R
									803.4073	2407.2001	R.NLRPFLIAGNNPQGQEWLQGR.K
44	gi|15222848	AT1G13440	GAPC-2; glyceraldehyde-3-phosphate dehydrogenase [Arabidopsis thaliana]	Trypsin	26	293	36890	6.67	400.7341	799.4536	K.VVISAPSK.D
									414.1811	826.3476	K.LTGMSFR.V + Oxidation (M)
									425.6911	849.3676	K.TVDGPSMK.D + Oxidation (M)
									464.7876	927.5606	K.KVVISAPSK.D
									495.7309	989.4472	K.AIKEESEGK.M
									519.7695	1037.5244	K.AATYDEIKK.A
									614.3426	1226.6706	R.VVDLIVHMSKA.- + Oxidation (M)
									717.8636	1433.7126	R.AASFNIIPSSTGAAK.A
									1086.5002	2170.9858	K.GILGYTEDDVVSTDFVGDNR.S
45	gi|15223957	At1g14950	Major latex protein-related	Trypsin	2	39	17881	6.37	490.2366	1467.6880	R.ELDDQKMAVTFR.G + Oxidation (M)
									740.6955	2219.0647	K.FVTSLAADMDDHILKNQSKA.- + Oxidation (M) (N-terminal)
46	gi|15241422	At5g44120	CRA1 (CRUCIFERINA); nutrient reservoir [Arabidopsis thaliana]	Trypsin	19	591	52563	7.68	911.4246	910.4173	L.PSFFNTAK.L
									679.3284	1356.6422	K.GLYLPSFFNTAK.L
									479.2738	1434.7996	R.VQGPFGVIRPPLR.G
									399.6916	1594.7373	R.FRDMHQKVEHIR.S
									859.4248	1716.8350	K.NIFNGFGPEVIAQALK.I
									1022.9868	2043.9590	R.PFYLAGNNPQGQVWLQGR.E
									1034.4299	2066.8452	K.VIPGCAETFQDSSEFQPR.F + Carbamidomethyl (C)
									1046.0261	2090.0376	R.YIIESKGLYLPSFFNTAK.L
									804.7241	2411.1505	R.NPRPFYLAGNNPQGQVWLQGR.E
									813.7228	2438.1466	K.IDLQTAQQLQNQDDNRGNIVR.V
									1029.1017	3084.2833	K.VIPGCAETFQDSSEFQPRFEGQGQSQR.F + Carbamidomethyl
54	gi|15241422	At5g44120	CRA1 (CRUCIFERINA); nutrient reservoir [Arabidopsis thaliana]	Trypsin	6	150	52563	7.68	679.3495	1356.6844	K.GLYLPSFFNTAK.L
									479.2801	1434.8185	R.VQGPFGVIRPPLR.G
									500.9961	1999.9553	K.SEAGRIEVWDHHAPQLR.C
									1034.4495	2066.8844	K.VIPGCAETFQDSSEFQPR.F + Carbamidomethyl (C)
59	gi|2204087	AT2G05990	enoyl-ACP reductase [Arabidopsis thaliana]	Trypsin	20	160	41242	9.08	431.7303	861.4460	K.AALESDTR.V
									439.7523	877.4900	R.VLAYEAGR.K
									439.8178	877.6210	R.VLAYEAGR.K
									519.8110	1037.6074	K.APSGLPIDLR.G
									586.4240	1170.8334	R.VNTISAGPLGSR.A
									609.4375	1216.8604	R.VLPDGSLMEIK.K + Oxidation (M)
									627.4281	1252.8416	R.IIPGYGGGMSSAK.A + Oxidation (M)
									1068.0344	2134.0542	K.VYALDAVFDNPEDVPEDVK.T
71	gi|30688006	At4g28520	CRU3 (CRUCIFERIN 3); nutrient reservoir [Arabidopsis thaliana]	Trypsin	2	125	50031	6.67	668.8611	1335.7076	K.ISYVVQGTGISGR.V
									829.7205	2486.1397	R.VFHLAGNNQQGGFGGSQQQQEQK.N
85	gi|34365581	At2g42560	late embryogenesis abundant domain-containing protein	Trypsin	2	80	67158	5.73	682.8447	1363.6748	K.AAVAADTVVGYTAR.K
									719.7050	2156.0932	K.AVAGTVEGAVGYAGHKAVEVGSK.A
87	gi|30688001	At4g28520	CRU3 (CRUCIFERIN 3); nutrient reservoir [Arabidopsis thaliana]	Trypsin	2	95	43697	6.08	668.8588	1335.7030	K.ISYVVQGTGISGR.V
									723.3397	1444.6648	R.VFHLAGNNQQGGFG.G
89	gi|4140257	At3g17520	LEA-like protein [Arabidopsis thaliana]	Trypsin	1	41	31294	5.21	667.8042	1333.5938	R.VKESLTDDDAEL.-
94	gi|15220941	AT1G18080	ATARCA (Arabidopsis thaliana Homolog of the Tobacco ArcA); nucleotide binding	Trypsin	14	94	35725	7.62	445.7262	889.4378	K.IWDLESK.S
									510.7425	1019.4704	K.VWNLSNCK.L + Carbamidomethyl (C)
									544.2641	1086.5136	K.ADNSGPAATKR.K
									560.7740	1119.5334	K.LWNTLGECK.Y + Carbamidomethyl (C)
									594.8010	1187.5874	R.LWDLAAGVSTR.R
97	gi|47600741	AT5G17920	cobalamin-independent methionine synthase [Arabidopsis thaliana]	Trypsin	5	98	84261	6.09	484.7347	967.4548	K.VSEEDYVK.A
									558.7870	1115.5594	R.IPSSEEIADR.V
									634.2733	1266.5320	R.GNASVPAMEMTK.W + 2 Oxidation (M)
									706.3935	1410.7724	K.GGIGVIQIDEAALR.E
107	gi|30688001	At5g44120	CRU3 (CRUCIFERIN 3); nutrient reservoir [Arabidopsis thaliana]	Trypsin	8	182	43697	6.08	668.8541	1335.6936	K.ISYVVQGTGISGR.V
									942.4643	1882.9140	K.IDVQLAQQLQNQQDSR.G
									1030.4933	2058.9720	R.YVIEQGGLYLPTFFTSPK.I
									829.7188	2486.1346	R.VFHLAGNNQQGGFGGSQQQQEQK.N
116	gi|166710	At3g04120	glyceraldehyde-3-phosphate dehydrogenase	Trypsin	1	49	36963	6.3	717.8759	1433.7372	R.AASFNIIPSSTGAAK.A
120	gi|15241422	AT5G44120	12S storage protein CRA1	Trypsin	10	292	52563	7.68	911.4357	910.4284	L.PSFFNTAK.L
									679.3359	1356.6572	K.GLYLPSFFNTAK.L
									479.2768	1434.8086	R.VQGPFGVIRPPLR.G
									539.5995	1615.7767	R.CSGVSFARYIIESK.G + Carbamidomethyl (C)
									595.6401	1783.8985	E.AGRIEVWDHHAPQLR.C
									1034.4441	2066.8736	K.VIPGCAETFQDSSEFQPR.F + Carbamidomethyl (C)
									1046.0225	2090.0304	R.YIIESKGLYLPSFFNTAK.L
									804.7326	2411.1760	R.NPRPFYLAGNNPQGQVWLQGR.E
									813.7343	2438.1811	K.IDLQTAQQLQNQDDNRGNIVR.V
									857.3875	2569.1407	R.GLMGKVIPGCAETFQDSSEFQPR.F + Carbamidomethyl (C); Oxidation (M)
130	gi|22327700	At5g50700	ATHSD1 (HYDROXYSTEROID DEHYDROGENASE 1)	Trypsin	18	505	39062	5.92	458.7447	915.4748	R.IMDIPGVR.S + Oxidation (M)
									578.7807	1155.5468	R.YVTEPSWFK.V
									425.2142	1272.6208	R.IVDDTITHFGR.L
									650.3495	1298.6844	K.NRLEEVAEIAR.E
									766.3698	1530.7250	K.VLCPELIEWGCR.L + 2 Carbamidomethyl (C)
									780.9091	1559.8036	K.IVAMSSSAAWLTAPR.M
									788.9072	1575.7998	K.IVAMSSSAAWLTAPR.M + Oxidation (M)
									845.4016	1688.7886	R.DVQVGPFPVASASGCAK.S + Carbamidomethyl (C)
									865.4217	1728.8288	K.AVLDTNFWGSVYTTR.A
									887.3994	1772.7842	K.YFSGEGELIVNQDMR.D + Oxidation (M)
									672.9902	2015.9488	R.LLYMTGTGMSEDTALNKR.I + Oxidation (M)
									678.3225	2031.9457	R.LLYMTGTGMSEDTALNKR.I + 2 Oxidation (M)
									765.7022	2294.0848	R.ELGSPNVVTVHADVSKPDDCR.R + Carbamidomethyl (C)
131	gi|15235321	AT4G28520	CRU3 (CRUCIFERIN 3); nutrient reservoir [Arabidopsis thaliana]	Trypsin	10	347	58199	6.53	424.2935	846.5724	R.CVGVSVAR.Y + Carbamidomethyl (C)
									668.8639	1335.7132	K.ISYVVQGTGISGR.V
									942.6312	1883.2478	K.IDVQLAQQLQNQQDSR.G
									1030.5580	2059.1014	R.YVIEQGGLYLPTFFTSPK.I
132	gi|30688001	At4g28520	CRU3 (CRUCIFERIN 3); nutrient reservoir [Arabidopsis thaliana]	Trypsin	15	504	43697	6.08	555.3207	1108.6268	K.GPFQVVRPPL.R
									668.8428	1335.6710	K.ISYVVQGTGISGR.V
									446.2594	1335.7564	R.VKGPFQVVRPPL.R
									498.2982	1491.8728	R.VKGPFQVVRPPLR.Q
									551.9678	1652.8816	K.GPFQVVRPPLRQPY.E
									884.8819	1767.7492	Q.QGQPWEGQGQQGQQGR.Q
									627.6837	1880.0293	R.VKGPFQVVRPPLRQPY.E
									1041.4468	2080.8790	R.QGQQGQPWEGQGQQGQQGR.Q
									829.7072	2486.0998	R.VFHLAGNNQQGGFGGSQQQQEQK.N
									1027.0900	3078.2482	R.VVPGCAETFMDSQPMQGQQQGQPWQGR.Q + Carbamidomethyl (C); 2 Oxidation (M)
139	gi|808936	At5g44120	12S seed storage protein [Arabidopsis thaliana]	Trypsin	17	327	52592	7.68	911.4232	910.4159	L.PSFFNTAK.L
									604.8486	1207.6826	Q.GPFGVIRPPLR.G
									679.3263	1356.6380	K.GLYLPSFFNTAK.L
									479.2733	1434.7981	R.VQGPFGVIRPPLR.G
									595.6362	1783.8868	E.AGRIEVWDHHAPQLR.C
									667.6596	1999.9570	K.SEAGRIEVWDHHAPQLR.C
									1034.4280	2066.8414	K.VIPGCAETFQDSSEFQPR.F + Carbamidomethyl (C)
									1046.0173	2090.0200	R.YIIESKGLYLPSFFNTAK.L
									797.0665	2388.1777	R.VQGPFGVIRPPLRGQRPQEEE.E
									804.7228	2411.1466	R.NPRPFYLAGNNPQGQVWLQGR.E
									813.7263	2438.1571	K.IDLQTAQQLQNQDDNRGNIVR.V
									985.8186		R.CSGVSFARYIIESKGLYLPSFFNTAK.L + Carbamidomethyl (C)
149	gi|15219582	At1g03880	CRU2 (CRUCIFERIN 2); nutrient reservoir [Arabidopsis thaliana]	Trypsin	6	114	50527	6.52	471.3161	940.6176	R.LLRLSALR.G
									605.2870	1208.5594	N.GLEETLCTMR.C + Carbamidomethyl (C)
									613.2812	1224.5478	N.GLEETLCTMR.C + Carbamidomethyl (C); Oxidation (M)
									694.3525	1386.6904	K.TNENAQVNTLAGR.T
157	gi|15219582	At1g03880	CRU2 (CRUCIFERIN 2); nutrient reservoir [Arabidopsis thaliana]	Trypsin	8	141	50527	6.52	464.7655	927.5164	K.LTFVVHGR.G
									487.2005	972.3864	R.CSGFAFER.F + Carbamidomethyl (C)
									474.6041	1420.7905	K.VNGPFGVIRPPLR.R
									996.0289	1990.0432	R.FVIEPQGLFLPTFLNAGK.L
									803.4029	2407.1869	R.NLRPFLIAGNNPQGQEWLQGR.K
159	gi|166678	At1g03880	12S storage protein CRB	Trypsin	4	132	50612	6.77	487.2047	972.3948	R.CSGFAFER.F + Carbamidomethyl (C)
									694.3211	1386.6276	K.TNENAQVNTLAGR.T
174	gi|15241422	AT5g44120	CRA1 (CRUCIFERINA); nutrient reservoir [Arabidopsis thaliana]	Trypsin	15	404	52563	7.68	911.4146	910.4073	L.PSFFNTAK.L
									679.3169	1356.6192	K.GLYLPSFFNTAK.L
									479.2699	1434.7879	R.VQGPFGVIRPPLR.G
									1034.4292	2066.8438	K.VIPGCAETFQDSSEFQPR.F + Carbamidomethyl (C)
									697.6890	2090.0452	R.YIIESKGLYLPSFFNTAK.L
									804.7170	2411.1292	R.NPRPFYLAGNNPQGQVWLQGR.E
									813.7148	2438.1226	K.IDLQTAQQLQNQDDNRGNIVR.V
									819.4012	2455.1818	R.EQQPQKNIFNGFGPEVIAQALK.I
									852.0421	2553.1045	R.GLMGKVIPGCAETFQDSSEFQPR.F + Carbamidomethyl (C)
									857.3755	2569.1047	R.GLMGKVIPGCAETFQDSSEFQPR.F + Carbamidomethyl (C); Oxidation (M)
									1029.1001	3084.2785	K.VIPGCAETFQDSSEFQPRFEGQGQSQR.F + Carbamidomethyl (C)
180	gi|15241422	At5g44120	CRA1 (CRUCIFERINA); nutrient reservoir [Arabidopsis thaliana]	Trypsin	10	199	52563	7.68	911.4185	910.4112	L.PSFFNTAK.L
									679.3253	1356.6360	K.GLYLPSFFNTAK.L
									479.2732	1434.7978	R.VQGPFGVIRPPLR.G
									1034.4314	2066.8482	K.VIPGCAETFQDSSEFQPR.F + Carbamidomethyl (C)
									857.3803	2569.1191	R.GLMGKVIPGCAETFQDSSEFQPR.F + Carbamidomethyl (C); Oxidation (M)
192	gi|30687521	AT1G21750	ATPDIL1-1 (PDI-LIKE 1-1); protein disulfide isomerase [Arabidopsis thaliana]	Trypsin	24	481	54125	4.97	479.3189	956.6232	K.VVVVGIFPK.L
									486.7523	971.4900	K.GFPTIYFK.S
									487.2263	972.4380	K.FFESTNTK.A
									489.2405	976.4664	K.QLAPEYEK.A
									494.2496	986.4846	K.QSGPASAEIK.S
									517.2498	1032.4850	K.AVQEYNGPR.E
									544.2844	1086.5542	R.GESSVTGPVVR.L
									561.8021	1121.5896	R.EAEGIVTYLK.K
									625.8777	1249.7408	R.EAEGIVTYLKK.Q
									762.4531	1522.8916	K.AASALSSNVPPVVLAK.I
									824.4115	1646.8084	K.LSGSEFDSFMAIAEK.L + Oxidation (M)
									830.4695	1658.9244	K.VVVSDSLDDIVLNSGK.N
194	gi|15235321	At5g28520	CRU3 (CRUCIFERIN 3); nutrient reservoir [Arabidopsis thaliana]	Trypsin	12	164	58199	6.53	424.2158	846.4170	R.CVGVSVAR.Y + Carbamidomethyl (C)
									553.2968	1104.5790	R.ADVYKPSLGR.V
									621.8448	1241.6750	R.GVLQGNAMVLPK.Y + Oxidation (M)
									668.8667	1335.7188	K.ISYVVQGTGISGR.V
									697.3408	1392.6670	K.TNENAMISTLAGR.T + Oxidation (M)
									714.3600	1426.7054	R.QQQQLIEEIVEA.-
198	gi|166676	AT5G44120	12S storage protein CRA1	Asp-N_ambic	7	64	52592	7.68	556.7404	1111.4662	Q.DSSEFQPRF.E
									643.8083	1285.6020	I.DLQTAQQLQNQ.D
									842.3991	1682.7836	G.DTIATTPGVAQWFYN.D
202	gi|18423187	AT5G50600	ATHSD1 (HYDROXYSTEROID DEHYDROGENASE 1); oxidoreductase [Arabidopsis thaliana]	Trypsin	20	189	39062	5.92	458.7380	915.4614	R.IMDIPGVR.S + Oxidation (M)
									466.7434	931.4722	R.GACLALTAR.R + Carbamidomethyl (C)
									482.1878	962.3610	R.MSFYNASK.A + Oxidation (M)
									515.2746	1028.5346	R.LEEVAEIAR.E
									533.2747	1064.5348	R.STLYPESIR.T
									637.3265	1272.6384	R.IVDDTITHFGR.L
									845.4239	1688.8332	R.DVQVGPFPVASASGCAK.S + Carbamidomethyl (C)
209	gi|15241422	At5g44120	CRA1 (CRUCIFERINA); nutrient reservoir [Arabidopsis thaliana]	Trypsin	21	625	52563	7.68	911.4172	910.4099	L.PSFFNTAK.L
									679.3159	1356.6172	K.GLYLPSFFNTAK.L
									479.2804	1434.8194	R.VQGPFGVIRPPLR.G
									859.4363	1716.8580	K.NIFNGFGPEVIAQALK.I
									595.6401	1783.8985	E.AGRIEVWDHHAPQLR.C
									950.4377	1898.8608	K.IDLQTAQQLQNQDDNR.G
									1034.4415	2066.8684	K.VIPGCAETFQDSSEFQPR.F + Carbamidomethyl (C)
									1046.0161	2090.0176	R.YIIESKGLYLPSFFNTAK.L
									804.7334	2411.1784	R.NPRPFYLAGNNPQGQVWLQGR.E
									813.7313	2438.1721	K.IDLQTAQQLQNQDDNRGNIVR.V
									840.0910	2517.2512	R.VQGPFGVIRPPLRGQRPQEEEE.E
									852.0553	2553.1441	R.GLMGKVIPGCAETFQDSSEFQPR.F + Carbamidomethyl (C)
									857.3826	2569.1260	R.GLMGKVIPGCAETFQDSSEFQPR.F + Carbamidomethyl (C); Oxidation (M)
									1029.1100	3084.3082	K.VIPGCAETFQDSSEFQPRFEGQGQSQR.F + Carbamidomethyl
217	gi|15241492	AT5G14780	FDH (FORMATE DEHYDROGENASE); NAD or NADH binding / binding / catalytic/ cofactor binding / oxidoreductase, acting on the CH-OH group of donors, NAD or NADP as acceptor [Arabidopsis thaliana]	Trypsin	22	202	42383	7.12	416.3037	830.5928	K.TIGTVGAGR.I
									478.2950	954.5754	K.GVLIVNNAR.G
									524.8384	1047.6622	K.DGELAPQYR.-
									537.8609	1073.7072	R.LQMAPELEK.E + Oxidation (M)
									538.7419	1075.4692	K.EGPDCELEK.H + Carbamidomethyl (C)
									632.8517	1263.6888	R.NFVPGYNQVVK.G
									675.8498	1349.6850	K.FVEDLNEMLPK.C + Oxidation (M)
									774.5214	1547.0282	K.CDVIVINMPLTEK.T + Carbamidomethyl (C); Oxidation (M)
									780.9019	1559.7892	R.LQMAPELEKETGAK.F + Oxidation (M)
224	gi|30688001	AT4g28520	CRU3 (CRUCIFERIN 3); nutrient reservoir [Arabidopsis thaliana]	Trypsin	8	402	43697	6.08	775.3768	774.3695	V.QGTGISGR.V
									668.8338	1335.6530	K.ISYVVQGTGISGR.V
									884.8813	1767.7480	Q.QGQPWEGQGQQGQQGR.Q
									942.4453	1882.8760	K.IDVQLAQQLQNQQDSR.G
									694.6416	2080.9030	R.QGQQGQPWEGQGQQGQQGR.Q
									829.6946	2486.0620	R.VFHLAGNNQQGGFGGSQQQQEQK.N
226	gi|7327826	At5g01670	aldose reductase-like protein [Arabidopsis thaliana]	Trypsin	12	42	36358	6.23	405.2856	808.5566	R.DLFVTSK.L
									606.3004	1210.5862	R.DLIHDQTVDR.I
									624.8239	1247.6332	R.VIDGEDLFVNK.T
									626.9245	1251.8344	R.NIGVCNFTVTK.L + Carbamidomethyl (C)
227	gi|15219412	At1g79550	PGK (PHOSPHOGLYCERATE KINASE) [Arabidopsis thaliana]	Trypsin	21	401	42105	5.49	423.2282	844.4418	K.QLAELSGK.G
									485.7204	969.4262	R.AHASTEGVAK.F
									556.7415	1111.4684	K.TFSEALDTTK.T
									580.8245	1159.6344	R.SVGTLKEADLK.G
									694.8469	1387.6792	K.ELDYLVGAVANPK.K
									787.4327	1572.8508	K.GVTTIIGGGDSVAAVEK.V
									1008.4608	2014.9070	R.VDLNVPLDDNSNITDDTR.I
230	gi|15241422	At5g44120	CRA1 (CRUCIFERINA); nutrient reservoir [Arabidopsis thaliana]	Trypsin	4	139	52563	7.68	911.4401	910.4328	L.PSFFNTAK.L
									679.3492	1356.6838	K.GLYLPSFFNTAK.L
									1034.4467	2066.8788	K.VIPGCAETFQDSSEFQPR.F + Carbamidomethyl (C)
232	gi|30688001	At4g28520	CRU3 (CRUCIFERIN 3); nutrient reservoir [Arabidopsis thaliana]	Trypsin	7	288	43697	6.08	668.8337	1335.6528	K.ISYVVQGTGISGR.V
									884.8747	1767.7348	Q.QGQPWEGQGQQGQQGR.Q
									942.4422	1882.8698	K.IDVQLAQQLQNQQDSR.G
									1030.4995	2058.9844	R.YVIEQGGLYLPTFFTSPK.I
									829.6967	2486.0683	R.VFHLAGNNQQGGFGGSQQQQEQK.N
									1027.0690	3078.1852	R.VVPGCAETFMDSQPMQGQQQGQPWQGR.Q + Carbamidomethyl (C); 2 Oxidation
235	gi|780814		3-ketoacyl-acyl carrier protein synthase I [Arabidopsis thaliana]	Trypsin	9	114	50319	7.99	537.8580	1073.7014	K.ALESANLGGDK.L
									560.3329	1118.6512	K.STSGIKINATK.S
									632.4056	1262.7966	R.ADGLGVSSCIER.C + Carbamidomethyl (C)
									680.3978	1358.7810	K.LLSGESGISLIDR.F
240	gi|15235321	At4g28520	CRU3 (CRUCIFERIN 3); nutrient reservoir [Arabidopsis thaliana]	Trypsin	14	310	43697	6.53	555.3174	1108.6202	K.GPFQVVRPPL.R
									555.3174	1108.6202	R.VKGPFQVVRPP.L
									668.8464	1335.6782	K.ISYVVQGTGISGR.V
									446.2593	1335.7561	R.VKGPFQVVRPPL.R
									884.8994	1767.7842	Q.QGQPWEGQGQQGQQGR.Q
									829.7121	2486.1145	R.VFHLAGNNQQGGFGGSQQQQEQK.N
									1027.1044	3078.2914	R.VVPGCAETFMDSQPMQGQQQGQPWQGR.Q + Carbamidomethyl (C); 2 Oxidation (M)
243	gi|34222076	At3g21380	At3g21380 [Arabidopsis thaliana]	Trypsin	8	142	49249	6.03	552.2856	1102.5566	R.TSPPFGLEGAK.S
									588.2643	1761.7711	K.GGNVGNPWDDGPHEGVR.K
									934.4431	1866.8716	R.GTPSATQPPGSAQPTGSAGAK.K
245	gi|79366418	At4g28520	oxidoreductase [Arabidopsis thaliana]	Trypsin	12	413	36742	8.78	471.7712	941.5278	R.GLALQLAEK.G
									596.7867	1191.5588	K.DAQETLQMLK.E + Oxidation (M)
									602.8026	1203.5906	R.VVDEVVNAFGR.I
									608.3245	1214.6344	K.VALITGGDSGIGR.A
									627.3076	1252.6006	K.GNASLLDYTATK.G
									467.5898	1399.7476	R.GKVALITGGDSGIGR.A
									474.5760	1420.7062	K.IKNFGSEVPMKR.A + Oxidation (M)
									792.3801	1582.7456	K.EGSSIINTTSVNAYK.G
									31.7064	2492.0974	K.TSDSKEPIAIPTDLGFDENCKR.V + Carbamidomethyl (C)
251	gi|15227987	At2G36530	LOS2 (Low expression of osmotically responsive genes 1); phosphopyruvate hydratase [Arabidopsis thaliana]	Trypsin	20	402	47689	5.54	401.2273	800.4400	K.EGLELLK.T
									456.1795	910.3444	R.DGGSDYLGK.G
									459.7270	917.4394	K.SCNALLLK.V + Carbamidomethyl (C)
									517.7812	1033.5478	K.HIANLAGNPK.I
									587.8181	1173.6216	K.AGAVVSGIPLYK.H
									611.8113	1221.6080	K.ISGDALKDLYK.S
									641.8140	1281.6134	R.DGGSDYLGKGVSK.A
									775.4296	1548.8446	K.AVGNVNNIIGPALIGK.D
									787.4344	1572.8542	K.VNQIGSVTESIEAVK.M
260	gi|15219582	At1g03380	CRU2 (CRUCIFERIN 2); nutrient reservoir [Arabidopsis thaliana]	Trypsin	15	157	50527	6.52	605.2617	1208.5088	N.GLEETLCTMR.C + Carbamidomethyl (C)
									613.2633	1224.5120	N.GLEETLCTMR.C + Carbamidomethyl (C); Oxidation (M)
									17.3770	1632.7394	K.HAIGEQFEWIEFK.T
									682.0106	2043.0100	L.PLEVITNGYQISPEEAKR.V
									683.9933	2048.9581	S.TIETTLTHSSPMSYGRPR.A + Oxidation (M)
									686.6767	2057.0083	R.GLPLEVITNGYQISPEEAK.R
									1107.5533	2213.0920	R.GLPLEVITNGYQISPEEAKR.V
									756.6816	2267.0230	K.FSTIETTLTHSSPMSYGRPR.A
									762.0142	2283.0208	K.FSTIETTLTHSSPMSYGRPR.A + Oxidation (M)
									832.4077	2494.2013	R.VKFSTIETTLTHSSPMSYGRPR.A
262	gi|15236375	AT4G13930	SHM4 (SERINE HYDROXYMETHYLTRANSFERASE 4); glycine hydroxymethyltransferase [Arabidopsis thaliana]	Trypsin	11	239	51685	6.8	437.2081	872.4016	R.AGMIFYR.K + Oxidation (M)
									460.2122	918.4098	R.IGAPAMTSR.G + Oxidation (M)
									496.7304	991.4462	K.YSEGIPGNR.Y
									603.7970	1205.5794	K.LLICGGSAYPR.D + Carbamidomethyl (C)
									759.3759	1516.7372	K.NAVFGDSSALAPGGVR.I
	gi|16215	AT4G35090	catalase [Arabidopsis thaliana]		6	144	56849	6.75	523.2697	1044.5248	K.SLLEEDAIR.L
									568.8367	1135.6588	R.APGVQTPVIVR.F
									762.4205	1522.8264	R.LGPNYLQLPVNAPK.C
264	gi|15220526	At5g05510	unknown protein [Arabidopsis thaliana]	Trypsin	19	139	27276	6.22	639.3628	1276.7110	R.LIGLEYIVTEK.L
									456.5796	1366.7170	R.EVDIKPVESVPR.V
									817.9066	1633.7986	K.GGFLFMPGVPEAIQR.Q + Oxidation (M)
									571.6488	1711.9246	R.EVDIKPVESVPRVFV.-
									545.0668	2176.2381	K.GLKLELREVDIKPVESVPR.V
266	gi|30688001	AT4G28520	CRU3 (CRUCIFERIN 3); nutrient reservoir [Arabidopsis thaliana]	Trypsin	20	311	43697	6.08	1078.4489	1077.4416	L.DIANYQNQL.D
									554.7632	1107.5118	Q.EQKNLWSGF.D
									585.3239	1168.6332	F.DAQVIAQALKI.D
									602.8137	1203.6128	L.DVLQATETIKS.E
									660.2941	1318.5736	W.EGQGQQGQQGFR.D
									706.8549	1411.6952	I.DVQLAQQLQNQQ.D
									918.4119	1834.8092	G.DVFANTPGSAHWIYNSG.E
267	gi|30688001	At4g28520	CRU3 (CRUCIFERIN 3); nutrient reservoir [Arabidopsis thaliana]	Trypsin	8	402	43697	6.08	775.3768	774.3695	V.QGTGISGR.V
									668.8338	1335.6530	K.ISYVVQGTGISGR.V
									884.8813	1767.7480	Q.QGQPWEGQGQQGQQGR.Q
									942.4453	1882.8760	K.IDVQLAQQLQNQQDSR.G
									694.6416	2080.9030	R.QGQQGQPWEGQGQQGQQGR.Q
									829.6946	2486.0620	R.VFHLAGNNQQGGFGGSQQQQEQK.N
268	gi|15226403	AT2G28490	cupin family protein [Arabidopsis thaliana]	Trypsin	6	90	55670	5.83	588.2816	1174.5486	R.QGEATLGVICK.D + Carbamidomethyl (C)
									625.2814	1248.5482	R.QVIKSEGGEMR.V + Oxidation (M)
									636.9440	1907.8102	R.QGEATLGVICKDEFGER.K + Carbamidomethyl (C)
269	gi|15219584	At1g03890	nutrient reservoir [Arabidopsis thaliana]	Trypsin	14	397	49644	5.47	720.4249	1438.8352	R.ISTLNSLNLPVLR.L
									736.8581	1471.7016	K.TAGETGFEWISFK.T
									882.3780	1762.7414	K.FSQQETMLSMTPSSSS.- + Oxidation (M)
									890.3668	1778.7190	K.FSQQETMLSMTPSSSS.- + 2 Oxidation (M)
									668.6780	2003.0122	V.PVDVIKASYGVNEEEAKR.I
									1009.5124	2017.0102	R.AVPVDVIKASYGVNEEEAK.R
									1010.9449	2019.8752	R.IKFSQQETMLSMTPSSSS.- + 2 Oxidation (M)
									1015.9886	2029.9626	K.TNDNAYINTLSGQTSYLR.A
									689.9833	2066.9281	K.IHENIDDPERSDHFSTR.A
									726.3406	2176.0000	K.RIKFSQQETMLSMTPSSSS.- + 2 Oxidation (M)
271	gi|15219584	At1g03890	nutrient reservoir [Arabidopsis thaliana]	Trypsin	9	86	49644	5.47	833.7079	2498.1019	R.MFQLAGSR.T
									537.2383	1608.6931	R.FEDMHQKLENFR.R + Oxidation (M)
									555.2063	908.3980	R.EAPFPNACHFSQINSLAPAQATK.F + Carbamidomethyl (C)
273	gi|15219582	At1g03890	CRU2 (CRUCIFERIN 2); nutrient reservoir [Arabidopsis thaliana]	Trypsin	16	464	50527	6.52	464.7553	927.4960	K.LTFVVHGR.G
									487.1975	972.3804	R.CSGFAFER.F + Carbamidomethyl (C)
									474.5955	1420.7647	K.VNGPFGVIRPPLR.R
									500.9120	499.7142	R.IEVWDHHAPQLR.C
									526.6342	1576.8808	K.VNGPFGVIRPPLRR.G
									590.9609	1769.8609	E.GGRIEVWDHHAPQLR.C
									949.9383	1897.8620	K.INVETAQQLQNQQDNR.G
									949.9401	1897.8656	K.INVETAQQLQNQQDNR.G
									633.6326	1897.8760	K.INVETAQQLQNQQDNR.G
									996.0160	1990.0174	R.FVIEPQGLFLPTFLNAGK.L
									996.0170	1990.0194	R.FVIEPQGLFLPTFLNAGK.L
									803.3891	2407.1455	R.NLRPFLIAGNNPQGQEWLQGR.K
									803.3988	2407.1746	R.NLRPFLIAGNNPQGQEWLQGR.K
									803.4041	2407.1905	R.NLRPFLIAGNNPQGQEWLQGR.K
									1000.7573	2999.2501	R.VIPGCAETFMESPVFGEGQGQGQSQGFR.D + Carbamidomethyl
