# Supplementary material for: Sultr4;1 mutant seeds of Arabidopsis have an enhanced sulphate content and modified proteome suggesting metabolic adaptations to altered sulphate compartmentalization
Source: BMC Plant Biol. 2010 Apr 28;10:78. doi: 10.1186/1471-2229-10-78 (PMC3095352; doi:10.1186/1471-2229-10-78)
Supplement: Additional file 8 — Total glutathione, glutathione disulphide (GSSG), reduced glutathione (GSH) in mature seeds of wild type and sultr4;1 mutant lines. [file 1471-2229-10-78-S8.XLS]

## Sheet: Feuil1
Additional file 8 : Total glutathione, glutathione disulphide (GSSG), reduced glutathione (GSH) in mature seeds of wild type and sultr4;1 mutant lines
	Total thiols (GSH+GSSG) pmol mg-1FW			GSSG pmol mg-1FW			GSH pmol mg-1FW			% thiols bound in GSSG
	Mean	± SD	± SE	Mean	± SD	± SE	Mean	± SD	± SE	Mean	± SD	± SE
wild type	1014.21	159.569	79.7845	415.325	133.367	66.6833	598.88	230.12	115.06	42.2246	18.5317	9.26585
sultr4;1	1010.61	124.769	62.3847	463.827	31.1326	15.5663	546.783	110.306	55.153	46.266	4.54649	2.27325
